# Supplementary material for: Sequencing mRNA from Cryo-Sliced Drosophila Embryos to Determine Genome-Wide Spatial Patterns of Gene Expression
Source: PLoS One. 2013 Aug 12;8(8):e71820. doi: 10.1371/journal.pone.0071820 (PMC3741199; doi:10.1371/journal.pone.0071820)
Supplement: Dataset S1 — Normalized read counts per gene for each individual slice. (ZIP) [file pone.0071820.s008.zip]

Archive with 3 entries (2 files):
- PLoS_data.txt
- __MACOSX/
- __MACOSX/._PLoS_data.txt
