# Supplementary material for: Sequencing mRNA from Cryo-Sliced Drosophila Embryos to Determine Genome-Wide Spatial Patterns of Gene Expression
Source: PLoS One. 2013 Aug 12;8(8):e71820. doi: 10.1371/journal.pone.0071820 (PMC3741199; doi:10.1371/journal.pone.0071820)
Supplement: Dataset S1 — Normalized read counts per gene for each individual slice. (ZIP) [file pone.0071820.s008.zip › PLoS_data.txt]

	25u_emb1_sl01_FPKM	25u_emb1_sl02_FPKM	25u_emb1_sl03_FPKM	25u_emb1_sl04_FPKM	25u_emb1_sl05_FPKM	25u_emb1_sl06_FPKM	25u_emb1_sl07_FPKM	25u_emb1_sl08_FPKM	25u_emb1_sl09_FPKM	25u_emb1_sl10_FPKM	25u_emb1_sl11_FPKM	25u_emb1_sl12_FPKM	25u_emb1_sl13_FPKM	25u_emb1_sl14_FPKM	25u_emb2_sl01_FPKM	25u_emb2_sl02_FPKM	25u_emb2_sl03_FPKM	25u_emb2_sl04_FPKM	25u_emb2_sl05_FPKM	25u_emb2_sl06_FPKM	25u_emb2_sl07_FPKM	25u_emb2_sl08_FPKM	25u_emb2_sl09_FPKM	25u_emb2_sl10_FPKM	25u_emb2_sl11_FPKM	25u_emb3_sl01_FPKM	25u_emb3_sl02_FPKM	25u_emb3_sl03_FPKM	25u_emb3_sl04_FPKM	25u_emb3_sl05_FPKM	25u_emb3_sl06_FPKM	25u_emb3_sl07_FPKM	25u_emb3_sl08_FPKM	25u_emb3_sl09_FPKM	25u_emb3_sl10_FPKM	25u_emb3_sl11_FPKM	25u_emb4_sl01_FPKM	25u_emb4_sl02_FPKM	25u_emb4_sl03_FPKM	25u_emb4_sl04_FPKM	25u_emb4_sl05_FPKM	25u_emb4_sl06_FPKM	25u_emb4_sl07_FPKM	25u_emb4_sl08_FPKM	25u_emb4_sl09_FPKM	25u_emb4_sl10_FPKM	25u_emb4_sl11_FPKM	25u_emb4_sl12_FPKM	25u_emb4_sl13_FPKM
128up	100.67100000000001	156.58199999999999	136.62200000000001	159.702	158.33500000000001	134.47299999999998	139.529	301.92400000000004	182.04599999999999	138.358	160.27700000000002	143.02600000000001	184.83900000000003	153.72	120.473	58.527099999999997	68.188599999999994	55.183	78.469700000000003	61.197699999999998	61.844499999999996	63.370399999999997	66.001599999999996	64.326000000000008	65.413399999999996	32.593400000000003	42.6935	35.949599999999997	42.134599999999999	36.215899999999998	38.406599999999997	39.974800000000002	41.118600000000001	39.752099999999999	46.483600000000003	74.512600000000006	26.033000000000001	29.653700000000001	26.790900000000001	25.5046	24.692299999999999	28.131900000000002	18.841699999999999	18.084599999999998	22.436699999999998	0.0	22.817900000000002	29.3795	26.2044
14-3-3epsilon	922.57299999999998	1027.8399999999999	987.28100000000006	888.59100000000001	1010.66	937.64699999999993	1055.6900000000001	346.97000000000003	916.51999999999998	907.15899999999999	1036.29	1023.08	905.83500000000004	905.29100000000005	807.74199999999996	1321.6099999999999	1348.78	1289.1800000000001	682.96800000000007	1276.02	886.88300000000004	1290.4400000000001	1251.74	1234.3900000000001	1307.1099999999999	1625.3099999999999	1772.51	2006.3699999999999	1937.3900000000001	1897.9100000000001	1760.2	2010.99	1896.3	1808.1099999999999	1641.9200000000001	1550.1099999999999	1803.0	1928.1500000000001	1910.51	2003.1500000000001	1826.8299999999999	1962.0599999999999	1986.23	1879.74	1754.29	405.755	1836.9100000000001	1820.76	1451.7
14-3-3zeta	544.89099999999996	697.37399999999991	628.125	780.14499999999998	687.52999999999997	815.41300000000001	593.29499999999996	612.68100000000004	563.09900000000005	643.27199999999993	737.20100000000002	598.28699999999992	510.577	714.07100000000003	551.34000000000003	772.09699999999998	886.62	876.93399999999997	671.73699999999997	879.95000000000005	781.90199999999993	957.25399999999991	784.68499999999995	908.80600000000004	850.96800000000007	593.721	638.65699999999993	644.84400000000005	597.68499999999995	604.72500000000002	630.21500000000003	568.88400000000001	581.76800000000003	558.54599999999994	642.61800000000005	899.68200000000002	567.59199999999998	478.04500000000002	586.005	532.82500000000005	551.26999999999998	525.31799999999998	524.31700000000001	522.77099999999996	632.35500000000002	108.634	462.26300000000003	455.685	463.995
140up	23.452300000000001	45.490299999999998	45.9589	61.5398	55.744199999999999	46.232700000000001	45.604700000000001	92.2667	50.674799999999998	40.819800000000001	49.232100000000003	54.581600000000002	21.6663	70.273200000000003	6.0497500000000004	11.3713	7.356510000000001	5.6630900000000004	9.0398800000000001	7.2614899999999993	6.9842500000000003	7.5652600000000003	7.6358300000000003	6.9557000000000002	9.3464500000000008	3.9816099999999999	5.1650499999999999	0.0	3.3447699999999996	1.2304600000000001	6.4107000000000003	3.05864	3.6897599999999997	2.3155799999999997	3.1973099999999999	33.039999999999999	4.2338699999999996	0.0	5.01274	1.21746	2.0774900000000001	1.6671799999999999	1.76492	4.1681499999999998	2.9199900000000003	0.0	2.57999	1.6961599999999999	3.1541200000000003
18w	0.0	0.0	0.0	0.0	0.0	0.0	0.0	0.0	0.0	0.0	0.0	0.0	0.0	0.0	0.0	0.0	0.0	0.14724000000000001	0.0	0.0	0.0	0.0	0.0	0.0	0.0	0.0	0.0	0.0	0.0	0.0	0.0	0.0	0.0	0.0	0.0	0.0	0.99089799999999995	1.59673	0.505749	0.244092	0.19495399999999999	0.42669700000000005	0.46490900000000002	0.32214599999999999	0.094609899999999997	0.0	0.28514600000000001	0.0	0.44683500000000004
26-29-p	1561.23	1164.03	1091.78	809.57299999999998	898.16300000000001	714.74899999999991	1188.5599999999999	1208.6900000000001	1508.8599999999999	1426.0	977.31299999999999	1401.9200000000001	1278.01	882.60699999999997	212.02599999999998	205.71299999999999	231.72299999999998	227.34099999999998	171.39700000000002	182.18799999999999	211.44	200.53900000000002	226.983	201.46299999999999	262.149	70.040599999999998	75.356700000000004	95.162899999999993	91.332000000000008	75.067099999999996	66.091000000000008	74.1755	69.869399999999999	76.877300000000005	80.9619	154.58600000000001	178.21000000000001	141.09299999999999	139.83199999999999	123.505	132.53899999999999	130.70099999999999	128.142	122.149	119.20999999999999	0.0	132.49700000000001	132.14099999999999	130.07499999999999
2mit	0.0	0.0	0.0	0.0	0.0	0.0	0.0	0.0	0.0	0.0	0.0	0.0	0.0	0.0	0.0	0.0	0.0	0.0	0.0	0.0	0.0	0.0	0.0	0.0	0.0	0.0	0.0	0.0	0.0	0.0	0.0	0.0	0.0	0.0	0.0	0.0	0.0	0.0	0.0	0.0	0.0	0.0	0.0	0.0	0.0	0.0	0.0	0.0	0.0
312	55.888199999999998	91.915899999999993	77.878900000000002	107.96700000000001	108.039	106.711	72.225300000000004	185.892	53.6571	73.610600000000005	97.259900000000002	63.166200000000003	47.091099999999997	133.26599999999999	90.166899999999998	33.529499999999999	56.371499999999997	58.028700000000001	57.748199999999997	38.400599999999997	90.497299999999996	59.991100000000003	48.027500000000003	58.215400000000002	52.171199999999999	35.744100000000003	55.131300000000003	79.172399999999996	43.764800000000001	46.714399999999998	58.877099999999999	45.046100000000003	45.763800000000003	44.332900000000002	65.342600000000004	81.904200000000003	23.3627	21.305700000000002	27.998100000000001	32.216700000000003	31.804200000000002	36.8352	31.8216	17.8231	46.246200000000002	0.0	20.717700000000001	14.7172	36.3748
4EHP	123.40899999999999	98.090000000000003	99.273899999999998	80.274900000000002	105.69799999999999	84.484200000000001	105.053	36.843899999999998	115.48899999999999	91.236500000000007	101.461	84.073899999999995	9.851230000000001	81.639399999999995	7.6664500000000002	25.643699999999999	30.4939	34.436	8.4381199999999996	26.419799999999999	24.602699999999999	35.230400000000003	28.7681	31.334499999999998	35.047600000000003	12.052999999999999	13.921900000000001	19.9558	18.5535	17.994299999999999	17.1662	17.1267	14.7181	13.963699999999999	19.7912	22.127700000000001	14.6509	10.507999999999999	9.8431100000000011	11.8546	13.9009	12.067	12.6351	15.0365	9.5826899999999995	0.0	12.5068	8.2471399999999999	16.025300000000001
5-HT1A	0.0	0.0	0.0	0.0	0.0	0.0	0.0	0.0	0.0	0.0	0.0	0.0	0.0	0.0	0.0	0.0	0.0	0.0	0.0	0.134878	0.0	0.0	0.0	0.0	0.0	0.0	0.0	0.0	0.0	0.0	0.0	0.0	0.0	0.0	0.0	0.0	0.0	0.0	0.0	0.0	0.043634800000000001	0.0	0.0	0.11941199999999999	0.20988200000000001	0.0	0.061760900000000001	0.0	0.0
5-HT1B	0.0	0.0	0.0	0.0	0.0	0.0	0.0	0.0	0.0	0.0	0.0	0.0	0.0	0.0	0.0	0.0	0.0	0.0	0.0	0.0	0.0	0.0	0.0	0.0	0.0	0.0	0.0	0.0	0.0	0.0	0.0	0.0	0.0	0.0	0.0	0.0	0.0	0.0	0.0	0.0	0.0	0.0	0.0	0.0	0.0	0.0	0.084497800000000012	0.0	0.0
5-HT2	0.0	0.0	0.0	0.0	0.0	0.16833800000000002	0.0	0.0	0.0	0.0	0.0	0.0	0.0	0.0	0.0	0.0	0.0	0.0	0.0	0.097305100000000005	0.0	0.0	0.081168499999999991	0.0	0.0	0.39080700000000002	0.56887200000000004	0.407304	1.2984799999999999	0.514262	1.1367100000000001	0.63084700000000005	0.38616400000000001	0.57716099999999992	0.0	0.68255900000000003	0.0	0.0	0.0	0.0	0.093207799999999993	0.216942	0.12101400000000001	0.0	0.15046899999999999	0.0	0.22036399999999998	0.0	0.0
5-HT7	0.0	0.0	0.0	0.0	0.0	0.0	0.0	0.0	0.0	0.0	0.0	0.0	0.0	0.0	0.0	0.0	0.0	0.27644200000000002	0.0	0.0	0.0	0.0	0.0	0.0	0.0	0.0	0.0	0.0	0.0	0.0	0.0	0.0	0.0	0.0	0.0	0.0	0.0	0.0	0.12664900000000001	0.0	0.0	0.0	0.0	0.0	0.0	0.0	0.0	0.0	0.0
5PtaseI	34.4405	37.320900000000002	36.1083	23.148000000000003	28.300699999999999	31.982800000000001	29.551100000000002	21.921199999999999	39.096699999999998	40.867699999999999	30.414300000000001	31.7118	50.557899999999997	17.1813	3.0614499999999998	8.1138300000000001	8.7175899999999995	6.4661400000000002	3.0870299999999999	11.0328	11.021800000000001	7.795910000000001	7.2606399999999995	8.1966000000000001	7.2426699999999995	6.34971	2.9330700000000003	1.9873599999999998	4.88544	2.4497299999999997	5.4624499999999996	4.4466099999999997	2.2967900000000001	2.1304599999999998	1.59615	4.14053	3.3294599999999996	3.0318200000000002	4.4219599999999994	3.0072000000000001	3.0320900000000002	3.3591500000000001	1.7759	3.0285799999999998	4.72525	0.0	2.6737099999999998	0.0	3.0781499999999999
7B2	0.0	0.0	0.0	0.0	0.0	0.0	0.0	0.0	0.0	0.0	0.0	0.0	0.0	0.0	0.0	0.0	0.0	0.0	0.0	0.0	0.0	1.0384	0.0	0.0	0.0	0.0	0.93079699999999999	0.0	4.2130099999999997	1.7400799999999998	0.33135599999999998	0.0	0.0	0.33547500000000002	0.0	0.0	0.56750900000000004	0.0	0.73260800000000004	0.0	0.389955	0.70379700000000001	0.78730699999999998	1.0742499999999999	0.0	0.0	0.28519499999999998	1.2201799999999998	0.0
825-Oak	0.0	0.0	0.0	0.0	0.0	0.0	0.0	0.0	0.0	0.0	0.0	0.0	0.0	0.0	0.0	0.0	0.0	0.0	0.0	0.0	0.0	0.0	0.0	0.0	0.0	0.0	0.0	0.0	0.0	0.0	0.0	0.0	0.0	0.0	0.0	0.0	0.0	0.0	0.0	0.0	0.0	0.0	0.0	0.0	0.0	0.0	0.0	0.0	0.0
A16	50.153399999999998	74.535799999999995	58.125100000000003	64.655799999999999	59.3626	47.473199999999999	71.051999999999992	117.765	48.456200000000003	71.055099999999996	67.0505	66.522999999999996	123.07899999999999	52.457000000000001	0.0	1.9308799999999999	1.15144	4.1474000000000002	1.8558400000000002	1.47167	4.4349499999999997	3.64114	3.0861700000000001	3.0930499999999999	7.7662100000000009	1.98973	4.9478400000000002	1.67753	3.5768499999999999	3.6985900000000003	1.90283	1.6093899999999999	1.6442299999999999	3.5081199999999999	4.1103300000000003	5.7244299999999999	4.8543199999999995	2.91533	4.2397599999999995	6.2671400000000004	5.1080500000000004	5.3751600000000002	4.2267299999999999	2.34477	4.9070400000000003	0.0	5.0973800000000002	4.4098600000000001	5.63307
A2bp1	2.8458700000000001	0.91485499999999997	2.7271700000000001	0.77219099999999996	0.50699799999999995	1.2394499999999999	2.0045599999999997	0.41351899999999997	2.5760200000000002	0.87988999999999995	1.24359	2.0633300000000001	0.0	0.50514300000000001	0.0	3.58406	1.7789900000000001	1.6617900000000001	0.31626500000000002	3.2222499999999998	1.5962799999999999	2.6830400000000001	2.1148199999999999	1.50902	2.63184	1.1218299999999999	1.11883	0.79153300000000004	2.69495	2.0216699999999999	1.30494	1.9314900000000002	1.5973200000000001	2.5904500000000001	0.90347700000000009	1.2045399999999999	6.8966600000000007	6.5582399999999996	4.0674400000000004	3.86375	5.2362699999999993	5.5247999999999999	7.4272300000000007	7.3966100000000008	2.16649	0.0	5.8485399999999998	2.8562599999999998	2.81202
ABCB7	20.4438	13.7319	16.377300000000002	11.620200000000001	13.0998	14.2142	13.9055	10.569100000000001	13.059100000000001	22.633099999999999	11.7142	15.572000000000001	12.787100000000001	10.420299999999999	0.0	2.3810700000000002	2.1512500000000001	0.39690999999999999	0.333569	2.9022600000000001	1.5242799999999999	2.4423699999999999	3.0314400000000004	3.9560300000000002	2.3170500000000001	3.35855e-08	0.53605700000000001	1.89687e-07	0.73555899999999996	0.41866499999999995	0.152971	0.34976399999999996	0.59760100000000005	0.45053100000000001	0.53814200000000001	0.79337999999999997	1.7481399999999995e-109	1.3478000000000001	0.85093099999999999	0.18471400000000002	0.99861699999999998	0.44880600000000004	0.46484300000000001	0.444633	0.8874479999999999	0.0	0.65293100000000004	1.08839	3.3164599999999997
ACC	1.32128	0.75573800000000002	0.75634199999999996	0.60782499999999995	1.3000399999999999	0.76774700000000007	0.52346199999999998	0.83138299999999998	1.4848600000000001	0.88115100000000002	0.47016199999999997	0.52107499999999995	2.2614400000000003	0.46399300000000004	0.0	0.0	0.075604100000000007	0.0	0.0	0.0	0.10298399999999999	0.070188600000000004	0.10368800000000002	0.11826800000000001	0.20816999999999999	0.0	0.0	0.0	0.21369299999999999	0.11472499999999999	0.043717900000000004	0.097594600000000004	0.043581500000000002	0.12956900000000002	0.0	0.0	0.0757076	0.0	0.049537100000000001	0.054981899999999993	0.013227899999999999	0.048056399999999999	0.052591599999999995	0.072281399999999996	0.0	0.0	0.115478	0.160972	0.0
ACXA	0.0	0.0	0.0	0.0	0.0	0.0	0.0	0.0	0.0	0.0	0.0	0.0	0.0	0.0	0.0	0.0	0.0	0.0	0.0	0.0	0.0	0.0	0.0	0.0	0.0	0.0	0.0	0.0	0.0	0.0	0.0	0.0	0.0	0.0	0.0	0.0	0.0	0.0	0.0	0.0	0.0	0.0	0.0	0.0	0.0	0.0	0.0	0.0	0.0
ACXB	0.0	0.0	0.0	0.0	0.0	0.0	0.0	0.0	0.0	0.0	0.0	0.0	0.0	0.0	0.0	0.0	0.0	0.0	0.0	0.0	0.0	0.0	0.0	0.0	0.0	0.0	0.0	0.0	0.0	0.0	0.0	0.0	0.0	0.0	0.0	0.0	0.0	0.0	0.0	0.0	0.0	0.0	0.0	0.0	0.0	0.0	0.0	0.0	0.0
ACXC	0.0	0.0	0.0	0.0	0.0	0.0	0.0	0.0	0.0	0.0	0.0	0.0	0.0	0.0	0.0	0.0	0.0	0.0	0.0	0.0	0.0	0.0	0.0	0.0	0.0	0.0	0.0	0.0	0.0	0.0	0.0	0.0	0.0	0.0	0.0	0.0	0.0	0.0	0.0	0.0	0.0	0.0	0.0	0.0	0.0	0.0	0.0	0.0	0.0
ACXD	0.0	0.0	0.082652000000000003	0.0	0.0	0.0	0.0	0.0	0.0	0.0	0.0	0.0	0.0	0.0	0.0	0.0	0.0	0.0	0.0	0.0	0.0	0.0	0.0	0.0	0.0	0.0	0.0	0.0	0.20686199999999999	0.0	0.0	0.0	0.0	0.0	0.0	0.0	0.85481700000000005	1.0454299999999999	0.82683600000000002	0.828542	0.94082299999999996	0.62529599999999996	1.0882000000000001	0.40599400000000002	0.12071300000000001	0.0	0.21578200000000003	0.62048400000000004	0.0
ACXE	0.0	0.0	0.0	0.0	0.0	0.0	0.0	0.0	0.0	0.0	0.0	0.0	0.0	0.0	0.0	0.0	0.0	0.0	0.0	0.0	0.0	0.0	0.0	0.0	0.0	0.0	0.0	0.0	0.0	0.0	0.0	0.0	0.0	0.0	0.0	0.0	0.0	0.0	0.0	0.0	0.0	0.0	0.0	0.0	0.0	111.23200000000001	0.0	0.0	0.0
AGO1	23.294599999999999	10.8156	10.5802	8.2048899999999989	10.844799999999999	6.9403300000000003	11.3506	2.1034900000000003	14.798	10.640999999999998	10.795999999999999	14.983499999999999	20.9589	5.8689400000000003	3.12148	40.857700000000001	25.028500000000001	30.132100000000001	5.2032499999999997	32.199100000000001	11.417400000000001	24.970700000000001	30.226099999999999	23.387899999999998	35.546300000000002	24.9254	30.597200000000001	26.585000000000001	45.561000000000007	31.701799999999999	29.066500000000001	33.399700000000003	33.052399999999999	33.0411	22.2803	21.695699999999999	79.688299999999998	75.926100000000005	58.525500000000001	57.975499999999997	68.707700000000003	61.268099999999997	69.434200000000004	70.906999999999996	44.888599999999997	0.0	82.060400000000001	50.838900000000002	21.795200000000001
AGO2	50.157499999999999	28.039300000000001	34.9251	25.384	24.529800000000002	21.877300000000002	44.466900000000003	7.8688199999999995	39.879600000000003	47.040900000000001	29.776399999999999	40.249499999999998	86.724699999999999	30.158300000000001	18.767800000000001	33.544699999999999	28.968299999999999	35.348100000000002	18.0443	33.581499999999998	15.7409	29.8232	33.645499999999998	22.500399999999999	37.058700000000002	31.776499999999999	33.3992	37.521999999999998	40.1494	35.436399999999999	23.567699999999999	32.403199999999998	32.066800000000001	38.148299999999999	20.513300000000001	24.734300000000001	102.92100000000001	95.250200000000007	79.914699999999996	75.166899999999998	85.025499999999994	84.172300000000007	93.115499999999997	87.714299999999994	48.234999999999999	22.938000000000002	93.13600000000001	77.297300000000007	36.192
AGO3	229.68599999999998	198.63400000000001	238.56099999999998	149.791	189.40299999999999	196.785	266.57400000000001	26.5015	192.48500000000001	156.12799999999999	209.27000000000001	247.99799999999999	87.771500000000003	174.64700000000002	79.271000000000001	316.71699999999998	201.96000000000001	232.053	94.885599999999997	311.584	101.075	266.57999999999998	209.75	201.46299999999999	309.673	241.75999999999999	274.54200000000003	198.47400000000002	193.72999999999999	296.71199999999999	261.75	274.31700000000001	274.637	303.97800000000001	267.72199999999998	217.06200000000001	284.85900000000004	273.69900000000001	285.00900000000001	226.24299999999999	293.553	285.56099999999998	310.34899999999999	324.52600000000001	234.953	0.0	289.20799999999997	194.70599999999999	107.569
AIF	65.995000000000005	43.364800000000002	56.654800000000002	43.974299999999999	47.8782	44.932600000000001	60.472499999999997	68.477000000000004	86.045400000000001	73.771600000000007	61.060499999999998	50.326700000000002	11.803599999999999	37.6629	8.7227999999999994	5.0231599999999998	5.1630599999999998	4.6693100000000003	2.53037	4.9687800000000006	3.5688	3.2985199999999999	3.6089199999999999	2.59944	6.8918899999999992	7.6138300000000001	5.2728400000000004	5.12094	6.2908999999999997	4.6471200000000001	3.7668199999999996	4.66221	5.2435499999999999	4.8212599999999997	4.02494	6.7333300000000005	8.4161099999999998	6.9970300000000005	7.0544899999999995	9.708219999999999	8.897219999999999	9.5238600000000009	8.3497899999999987	7.311939999999999	6.6785699999999997	0.0	6.9040899999999992	6.8374399999999991	9.4793500000000002
ALiX	30.0474	25.656099999999999	24.698599999999999	19.932099999999998	20.738900000000001	19.764700000000001	35.277700000000003	19.571200000000001	59.594299999999997	43.261499999999998	26.958200000000001	22.432300000000001	73.008600000000001	16.464600000000001	26.998699999999999	32.816899999999997	33.412399999999998	43.561599999999999	15.9054	32.663699999999999	35.829500000000003	36.578200000000002	42.091099999999997	31.435500000000001	40.057499999999997	27.8048	27.178100000000001	25.0731	33.942399999999999	40.163600000000002	32.999099999999999	34.974600000000002	32.698599999999999	35.287700000000001	13.6669	12.934900000000001	64.406899999999993	56.770400000000002	57.752699999999997	58.126000000000005	60.421599999999998	60.5991	63.214300000000001	67.156099999999995	52.9026	0.0	75.118300000000005	54.323700000000002	37.293799999999997
AP-1gamma	16.070799999999998	9.2146100000000004	11.758699999999999	6.2122900000000003	8.9024800000000006	6.2229599999999996	13.272399999999999	6.8552499999999998	18.442	10.0512	10.712899999999999	9.2887399999999989	16.734500000000001	5.7433800000000002	5.2133900000000004	12.879200000000001	14.5947	7.6797500000000003	5.5092400000000001	10.849299999999999	9.0010300000000001	9.5242199999999997	13.764099999999999	8.34924	15.4863	5.1139400000000004	3.8315900000000003	11.8254	17.233799999999999	5.18771	5.3352900000000005	5.5032800000000002	5.6761300000000006	5.8824800000000002	5.3871799999999999	5.4497400000000003	15.1374	12.290800000000001	12.930400000000001	14.3896	15.532999999999999	14.815	14.3752	15.6686	11.505100000000001	0.0	20.474399999999999	14.006399999999999	6.0240499999999999
AP-1sigma	194.905	206.00099999999998	188.93200000000002	224.58700000000002	255.62200000000001	260.75299999999999	214.61000000000001	81.622399999999999	157.04499999999999	208.88299999999998	240.43400000000003	218.46299999999999	361.08300000000003	229.96799999999999	159.172	237.12900000000002	268.83699999999999	264.76400000000001	236.48699999999999	303.78899999999999	219.80799999999999	236.54400000000001	241.328	253.56400000000002	285.149	388.26300000000003	405.72900000000004	377.77699999999999	369.50800000000004	353.09199999999998	384.18400000000003	428.32199999999995	380.161	367.29000000000002	424.96699999999998	339.60000000000002	261.56299999999999	298.94200000000001	297.89099999999996	296.19200000000001	290.53800000000001	285.14999999999998	318.86500000000001	298.69299999999998	317.28800000000001	379.59800000000001	310.423	360.76099999999997	260.35300000000001
AP-2	0.0	0.0	0.0	0.0	0.0	0.0	0.0	0.0	0.0	0.0	0.0	0.0	8.73292	0.0	0.0	0.0	0.0	0.0	0.0	0.0	0.0	0.0	0.0	0.0	0.0	0.41542799999999996	0.279034	0.0	0.0	0.52363900000000008	0.0	0.0	0.0	0.0	0.0	0.0	1.04023	0.0	0.452401	0.251135	0.55223100000000003	0.0	0.47961199999999998	0.65966499999999995	0.0	0.0	0.176205	0.0	0.0
AP-2sigma	89.912000000000006	212.80700000000002	179.351	277.68299999999999	255.29900000000001	345.173	169.09700000000001	348.46100000000001	163.81100000000001	233.09200000000001	261.37099999999998	177.93099999999998	163.37100000000001	283.81799999999998	75.994	72.608500000000006	80.3887	84.831599999999995	114.55799999999999	75.664199999999994	130.29900000000001	111.78399999999999	73.246099999999998	113.59399999999999	107.39100000000001	64.637900000000002	68.948599999999999	83.784899999999993	70.336299999999994	47.995100000000001	67.469700000000003	61.5212	68.101299999999995	50.896000000000001	103.809	158.55100000000002	14.4495	22.392399999999999	19.835100000000001	30.605999999999998	23.692900000000002	27.5442	22.984100000000002	32.187100000000001	46.739400000000003	0.0	19.028099999999998	25.323699999999999	60.706000000000003
AP-47	101.52600000000001	100.117	97.671499999999995	78.762799999999999	95.656400000000005	72.349500000000006	98.214399999999998	77.496799999999993	95.889200000000002	94.648200000000003	93.623099999999994	102.51700000000001	93.092999999999989	99.472300000000004	103.995	114.815	105.44	122.86399999999999	74.322199999999995	111.44499999999999	89.678399999999996	112.50399999999999	136.22	107.80200000000001	127.381	141.898	146.89099999999999	165.55900000000003	162.34700000000001	149.25399999999999	141.416	152.107	151.60299999999998	159.15000000000001	109.441	102.274	168.62900000000002	161.28100000000001	160.881	169.58700000000002	169.45099999999999	175.73400000000001	172.81099999999998	163.62299999999999	142.46700000000001	150.40299999999999	162.85499999999999	193.99900000000002	129.619
AP-50	68.963399999999993	74.323700000000002	83.825299999999999	66.228300000000004	72.001900000000006	67.436999999999998	80.272099999999995	25.841100000000001	62.553800000000003	78.955500000000001	80.1751	72.659999999999997	54.172600000000003	76.706900000000005	0.0	2.7797400000000003	3.2544599999999999	4.4806599999999994	5.1914699999999998	2.3401700000000001	1.6924599999999999	1.48438	3.4249099999999997	3.2913699999999997	7.0118199999999993	1.14428	3.28695	0.72476800000000008	1.3174999999999999	0.48287099999999999	1.64567	2.0329200000000003	1.59168	2.9066999999999998	1.24658	3.3100800000000001	3.8676300000000001	0.0	2.8984999999999999	0.675952	1.8751200000000001	1.8456599999999999	2.00339	1.23787	1.10107	0.0	2.2876500000000002	1.3409899999999999	2.5794099999999998
APC4	32.097000000000001	24.671299999999999	27.4161	22.1417	21.450099999999999	15.255800000000001	22.4299	18.352900000000002	42.467100000000002	28.453600000000002	22.5016	19.570499999999999	32.7911	20.430299999999999	7.73123	23.940200000000001	18.470199999999998	19.9711	16.323	13.940799999999999	14.713200000000001	11.849299999999999	21.2257	17.8964	24.260200000000001	8.5739099999999997	8.449069999999999	14.239100000000001	11.390000000000001	12.176299999999999	7.6090399999999994	12.3619	8.8576800000000002	11.478300000000001	5.9413599999999995	15.0846	9.1875300000000006	5.7641800000000005	8.8197799999999997	10.5284	9.5793600000000012	11.222899999999999	9.8613499999999998	6.1729900000000004	9.9416600000000006	194.27200000000002	12.0242	10.2874	5.6584900000000005
APP-BP1	34.971499999999999	54.850000000000001	61.219299999999997	55.811799999999998	62.424599999999998	47.436399999999999	61.862299999999998	78.616399999999999	59.161299999999997	63.002600000000001	65.942999999999998	71.887699999999995	32.557299999999998	55.043799999999997	40.821899999999999	30.214400000000001	41.3367	35.2166	32.937600000000003	25.484500000000001	38.405200000000001	37.409599999999998	34.081400000000002	40.957099999999997	49.919800000000002	6.42971	10.087400000000001	8.8256499999999996	9.515410000000001	9.7040000000000006	11.8469	12.882199999999999	7.5170100000000009	11.8004	15.792299999999999	20.974	5.06447	1.9043000000000001	5.6369199999999999	4.8015999999999996	3.0199799999999999	7.07653	5.73536	7.2070000000000007	5.6916799999999999	0.0	4.1477199999999996	3.2095599999999997	6.2156000000000002
AQP	0.0	0.0	0.0	0.0	0.0	0.0	0.0	0.0	0.0	0.0	0.27696999999999999	0.0	0.0	0.0	0.0	0.0	0.0	0.0	0.0	0.0	0.0	0.0	0.0	0.0	0.0	0.0	0.0	0.0	0.0	0.0	0.0	0.0	0.0	0.0	0.0	0.0	0.0	0.0	0.79686699999999999	0.0	0.10572899999999999	0.0	0.0	0.0	0.0	0.0	0.0	0.0	0.0
AR-2	0.0	0.0	0.0	0.0	0.0	0.0	0.0	0.0	0.0	0.0	0.0	0.0	0.0	0.0	0.0	0.0	0.0	0.0	0.0	0.0	0.0	0.0	0.0	0.0	0.0	0.0	0.0	0.0	0.0	0.0	0.0	0.0	0.0	0.0	0.0	0.0	0.0	0.0	0.0	0.0	0.0	0.0	0.0	0.0	0.0	0.0	0.0	0.0	0.0
ARY	0.0	0.0	0.0	0.0	0.0	0.0	0.0	0.0	0.0	0.0	0.0	0.0	0.0	0.0	0.0	0.0	0.0	0.0	0.0	0.0	0.0	0.0	0.0	0.0	0.0	0.0	0.0	0.0	0.0	0.0	0.0	0.0	0.0	0.0	0.0	0.0	0.0	0.0	0.0	0.0	0.0	0.0	0.0	0.0	0.0	0.0	0.0	0.0	0.0
ASPP	0.0	0.0	0.0	0.0	0.0	0.0	0.0	0.0	0.0	0.0	0.0	0.0	0.0	0.0	0.0	0.0	0.0	0.155889	0.18374599999999999	0.0	0.082711899999999991	0.0	0.0	0.0	0.0	0.0	0.29216999999999999	0.24792600000000004	0.50446899999999995	0.36958000000000002	0.14239300000000002	0.47630400000000001	0.49444499999999997	0.062877599999999992	0.487396	2.1198999999999999	1.8013700000000001	1.8763599999999998	1.0965499999999999	1.1497299999999999	1.4365000000000001	1.30281	0.93380300000000005	1.16675	0.312525	0.0	1.2253000000000001	0.51916099999999998	1.0577399999999999
ATP7	14.248200000000001	6.9958999999999998	8.0717400000000001	4.7541099999999998	5.1936999999999998	2.2828499999999998	7.3207800000000001	1.0648799999999998	10.7798	7.3412199999999999	5.3795400000000004	7.3367899999999997	0.0	4.0145599999999995	15.5168	3.5082400000000002	2.49275	3.0584799999999999	1.68502	3.8209499999999998	2.7705700000000002	3.0930599999999999	4.2209300000000001	2.1688000000000001	3.6301300000000003	1.35504	1.12802	0.29975999999999997	2.5930599999999999	0.63688599999999995	0.48745500000000003	0.91617599999999999	1.12713	1.4534499999999999	0.55795899999999998	0.97550800000000004	4.8686499999999997	1.0049600000000001	2.6908699999999999	3.62541	3.6327099999999999	2.4230099999999997	3.6386500000000002	3.8010699999999997	3.04121	0.0	3.7009599999999998	5.6490900000000002	0.599881
ATPCL	29.076599999999999	14.9983	14.3538	13.1014	15.2043	8.5488100000000014	18.867599999999999	9.0875500000000002	19.541599999999999	17.174399999999999	19.481300000000001	23.851999999999997	26.160900000000002	9.8616700000000002	0.0	4.0459300000000002	2.5197700000000003	1.62907	1.2453399999999999	4.4014899999999999	2.25013	3.85745	3.8450900000000003	4.8515899999999998	5.7161400000000002	0.59795299999999996	1.30372	1.12161	2.0575600000000001	1.2680100000000001	1.6524400000000001	0.51673100000000005	2.0027599999999999	1.4266799999999999	0.98404699999999989	0.57010000000000005	1.47109	2.4297900000000001	1.7413599999999998	2.5164400000000002	2.7142900000000001	3.1027900000000002	2.9984799999999998	3.0055700000000001	1.5900399999999999	0.0	3.2977199999999995	1.9332200000000002	1.34846
ATPsyn-Cf6	481.596	862.75100000000009	777.23000000000002	1214.8	980.94399999999996	1146.9400000000001	717.62199999999996	2331.6399999999999	713.452	721.73300000000006	886.17399999999998	784.71500000000003	1039.75	1021.1799999999999	1896.22	1072.4100000000001	1478.6199999999999	1257.75	2333.6100000000001	1364.4100000000001	1678.4200000000001	1179.95	1261.26	1409.3800000000001	1202.6400000000001	1902.78	1818.9100000000001	1705.47	1877.6800000000001	1516.3499999999999	1723.0	1748.8299999999999	1617.6500000000001	1532.51	1942.9100000000001	1806.6700000000001	1034.72	1069.3499999999999	1244.46	1222.55	1015.6	1145.76	1101.01	1168.6500000000001	1520.5599999999999	1657.3099999999999	1030.6400000000001	1403.5999999999999	2381.7600000000002
ATPsyn-b	267.983	351.13599999999997	298.64499999999998	452.95099999999996	401.74000000000001	379.36699999999996	313.34500000000003	1020.73	357.64499999999998	342.43599999999998	373.34899999999999	455.13800000000003	591.19900000000007	470.29699999999997	761.82399999999996	401.93900000000002	441.50699999999995	381.91699999999997	672.23000000000002	466.16300000000001	651.36400000000003	428.25800000000004	483.02999999999997	548.072	422.46300000000002	715.10300000000007	526.20800000000008	755.779	731.93700000000001	535.92599999999993	573.67899999999997	552.43700000000001	540.40099999999995	539.51800000000003	568.67099999999994	508.94800000000004	503.93699999999995	562.10800000000006	639.79700000000003	748.53999999999996	543.15599999999995	641.55499999999995	632.52800000000002	578.02499999999998	756.68799999999999	832.43799999999999	507.09199999999998	769.39499999999998	1154.9400000000001
ATPsyn-beta	1423.0999999999999	1392.23	1541.28	1197.8900000000001	1504.3599999999999	1375.1900000000001	1783.74	804.96100000000001	1566.97	1431.9000000000001	1417.79	2038.5899999999999	1220.28	1093.6300000000001	642.17099999999994	1140.4200000000001	1159.99	1177.27	960.82299999999998	1171.8099999999999	1129.95	1350.6800000000001	1064.03	1344.3299999999999	1327.3099999999999	686.00300000000004	847.39800000000002	757.16899999999998	695.08800000000008	842.68299999999999	831.32600000000002	816.70899999999995	818.20100000000002	845.88300000000004	866.3610000000001	1099.6300000000001	986.30899999999997	937.38	1039.46	1009.12	1066.8499999999999	1010.72	971.76300000000003	927.64499999999998	1036.03	1867.6400000000001	889.60500000000002	943.97699999999998	1039.04
ATPsyn-d	305.80000000000001	471.93300000000005	444.36800000000005	540.32000000000005	486.71600000000001	476.404	403.43099999999998	1502.1199999999999	524.78300000000002	525.83300000000008	407.25	491.80500000000001	874.65999999999997	515.93299999999999	1168.1700000000001	402.84899999999999	612.322	542.46000000000004	935.34899999999993	509.19800000000004	819.03999999999996	544.99400000000003	595.04899999999998	584.15499999999997	443.16800000000001	688.38999999999999	639.83300000000008	671.00600000000009	894.42700000000002	612.01300000000003	707.59000000000003	587.69500000000005	627.33600000000001	575.25699999999995	645.56700000000001	562.55600000000004	602.25900000000001	548.16999999999996	569.245	649.06399999999996	491.64699999999999	529.39599999999996	516.11699999999996	524.93600000000004	584.99000000000001	546.60699999999997	449.38300000000004	643.05099999999993	872.39800000000002
ATPsyn-gamma	316.59100000000001	376.06699999999995	346.15600000000001	426.505	358.22000000000003	390.577	323.26599999999996	907.15800000000002	432.52499999999998	355.30800000000005	324.01599999999996	439.23099999999999	371.35699999999997	398.64499999999998	458.47300000000001	245.82400000000001	324.05099999999999	294.029	434.916	302.27499999999998	452.76999999999998	376.089	339.75	344.245	279.50700000000001	155.58500000000001	182.15400000000002	209.11700000000002	185.40900000000002	177.495	193.95599999999999	182.48599999999999	172.93900000000002	164.47400000000002	186.77099999999999	337.95400000000001	188.542	141.08199999999999	171.642	221.76400000000001	185.06	191.79400000000001	181.07499999999999	180.25799999999998	209.387	0.0	169.34700000000001	220.93299999999999	336.24400000000003
ATbp	12.1035	5.4695999999999998	7.1628800000000004	9.4214199999999995	6.3650400000000005	7.4643100000000002	7.7418600000000009	6.0198	9.0723800000000008	4.9096699999999993	8.7403200000000005	5.0908100000000003	0.0	4.7785000000000002	9.9032800000000005	8.8455399999999997	6.1448499999999999	6.3203300000000002	2.0192700000000001	11.3414	8.5615699999999997	6.9165700000000001	11.0754	10.713900000000001	13.5329	2.6665700000000001	4.6973099999999999	9.3220799999999997	6.95113	6.7747600000000006	3.7709800000000002	6.9617899999999997	5.8260500000000004	6.5816699999999999	4.9673999999999996	6.6036700000000002	8.1280399999999986	7.7293100000000008	4.0354599999999996	5.33568	7.6304600000000002	8.7062899999999992	9.0094799999999999	9.5174599999999998	6.4375900000000001	0.0	7.6886000000000001	8.47607	7.53193
Aac11	51.868499999999997	38.794000000000004	38.630600000000001	28.7103	31.329699999999999	23.627400000000002	39.098399999999998	13.5329	34.0944	34.839300000000001	34.329799999999999	41.909100000000002	35.538200000000003	28.768699999999999	50.646299999999997	48.525500000000001	49.969099999999997	53.854100000000003	25.365500000000001	44.609900000000003	31.5183	45.066400000000002	44.634500000000003	42.883400000000002	43.246600000000001	28.2361	37.490400000000001	48.2849	32.960000000000001	42.534500000000001	39.508499999999998	40.944099999999999	48.432400000000001	48.689599999999999	43.725000000000001	40.436	82.255399999999995	79.154899999999998	79.791899999999998	71.318600000000004	73.721999999999994	79.727699999999999	77.391900000000007	68.593500000000006	59.240600000000001	0.0	67.778099999999995	64.365899999999996	38.3371
Aats-ala	86.077799999999996	55.067599999999999	64.648799999999994	40.855899999999998	52.707500000000003	40.174399999999999	66.619500000000002	49.946899999999999	45.081299999999999	76.375100000000003	55.951900000000002	62.107399999999998	56.662199999999999	49.526400000000002	1.5605200000000001	2.2429099999999997	0.93537800000000004	1.8046099999999998	0.27696399999999999	0.82798899999999998	1.9115099999999998	1.0423500000000001	1.37904	1.17245	4.1525800000000004	0.231181	0.91943799999999987	1.2683200000000001	0.53911600000000004	0.0	0.109471	0.73678900000000003	0.65689700000000006	0.86897999999999997	0.37791999999999998	1.9755	4.00258	5.5238899999999997	4.12033	3.3404699999999998	2.9447400000000004	1.9432599999999998	2.1259799999999998	2.1939700000000002	0.812693	0.0	2.43459	0.804508	0.0
Aats-ala-m	9.5505300000000002	7.225439999999999	6.4281600000000001	4.7182900000000005	5.7212199999999998	3.9979800000000001	7.6282899999999998	15.353	7.7096800000000005	6.7740899999999993	7.4045500000000004	9.0763499999999997	5.6724699999999997	5.9481599999999997	0.0	2.96936	1.35565	0.800404	1.4367299999999998	2.1460900000000001	1.45085	0.89439899999999994	1.95642	1.2062600000000001	1.4346700000000001	0.70331100000000002	0.31102800000000003	0.0	0.80815999999999999	0.87424500000000005	0.22259299999999999	0.0	0.11046600000000001	0.43861700000000003	0.38340799999999997	1.33612	1.1659999999999999	0.47167200000000004	1.01566	0.42396200000000001	0.646397	0.49863500000000005	0.54002799999999995	0.56042100000000006	0.99785200000000007	0.0	0.89014899999999997	0.40998999999999997	0.0
Aats-arg	77.033999999999992	84.323700000000002	97.508300000000006	76.260099999999994	89.324600000000004	78.964799999999997	97.241	48.657899999999998	99.816800000000001	103.524	95.516900000000007	93.957999999999998	95.192499999999995	97.987000000000009	11.922499999999999	18.9969	20.755299999999998	30.806899999999999	18.020800000000001	18.732500000000002	24.5946	27.0062	24.6572	22.943200000000001	32.782299999999999	5.6566400000000003	7.30403	18.245200000000001	9.9369700000000005	6.2144000000000004	7.8459699999999994	7.2243300000000001	9.94069	8.23855	7.9988700000000001	18.0761	9.1891100000000012	4.0145099999999996	6.5682700000000001	5.4348400000000003	6.3381099999999995	5.7677500000000004	5.3354499999999998	7.8212100000000007	6.5801100000000003	0.0	6.0930200000000001	3.9092899999999999	3.5620400000000001
Aats-asn	76.323000000000008	66.979200000000006	76.546099999999996	71.415099999999995	62.336100000000002	59.919600000000003	80.380399999999995	88.983999999999995	58.059600000000003	109.209	73.968699999999998	84.578900000000004	45.077300000000001	85.207400000000007	40.245600000000003	41.241399999999999	33.299399999999999	37.035899999999998	36.982399999999998	29.072199999999999	37.568800000000003	40.352899999999998	39.240499999999997	34.804000000000002	40.292700000000004	17.432600000000001	19.639800000000001	32.673200000000001	25.908200000000001	20.868500000000001	23.518699999999999	22.474599999999999	17.648700000000002	19.724599999999999	14.917	27.0914	7.94313	10.7027	13.148099999999999	14.661199999999999	13.2103	13.2003	12.1595	16.719000000000001	13.2828	0.0	14.0709	14.090299999999999	8.3834
Aats-asp	149.41299999999998	128.29599999999999	134.494	111.836	123.28399999999999	110.935	145.82399999999998	105.333	119.01799999999999	128.04499999999999	123.65899999999999	158.78899999999999	91.210899999999995	106.366	7.8979800000000004	9.2811500000000002	11.1814	13.6723	8.3733399999999989	8.3243299999999998	9.4874200000000002	10.669700000000001	10.860300000000001	14.673299999999999	17.085100000000001	4.2631100000000002	2.0685899999999999	5.7562499999999996	3.1431100000000001	2.4391099999999999	3.7107800000000002	5.3673299999999999	4.8163900000000002	2.5615600000000001	4.47194	11.082100000000001	7.0491199999999994	4.6583399999999999	4.1968199999999998	4.1799599999999995	4.8880400000000002	3.4877699999999998	6.4706599999999996	4.6418200000000001	5.7438900000000004	0.0	5.0654399999999997	6.7160000000000002	0.0
Aats-cys	46.326700000000002	29.956099999999999	36.308500000000002	28.390000000000001	29.2166	32.731999999999999	39.5306	24.558700000000002	42.052500000000002	42.310899999999997	34.127499999999998	38.303100000000001	6.8873300000000004	24.2227	0.0	5.52318	3.9670900000000002	4.4518000000000004	3.1821299999999999	2.5989900000000001	3.4642300000000001	5.6939699999999993	4.4480500000000003	4.9979500000000003	5.7837500000000004	3.6068300000000004	2.9883900000000003	1.6929900000000002	2.4010099999999999	2.9856099999999999	3.3721400000000004	2.8388299999999997	2.4082400000000002	1.96705	4.9127800000000006	1.7048299999999998	0.50031300000000001	3.0221	0.82156000000000007	1.6314500000000001	1.27203	0.64445200000000002	1.9199400000000002	1.46048	1.72072	0.0	0.76615800000000001	1.02925	0.0
Aats-gln	65.229500000000002	46.7012	48.147100000000002	40.406700000000001	43.1907	30.134799999999998	48.697899999999997	65.192800000000005	46.907899999999998	65.843299999999999	47.082599999999999	49.887500000000003	54.707299999999996	45.010599999999997	20.839099999999998	21.776900000000001	16.867799999999999	20.691099999999999	19.219899999999999	15.272600000000001	26.589000000000002	20.732500000000002	21.952500000000001	23.113600000000002	22.939900000000002	9.5220800000000008	8.1976899999999997	4.9159800000000002	11.5077	7.4245700000000001	9.1254000000000008	8.1130100000000009	7.5784699999999994	8.5957600000000003	3.5987800000000001	7.8060700000000001	13.7432	14.730700000000001	11.785	16.290700000000001	12.555	16.418500000000002	15.884	13.192500000000001	14.383800000000001	0.0	15.495999999999999	12.8689	6.7009499999999997
Aats-glupro	28.1189	12.796900000000001	15.5084	12.9345	12.7667	12.267799999999999	17.733799999999999	14.1065	24.811499999999999	19.3705	13.134	13.3072	10.797499999999999	8.8363300000000002	0.0	0.66115800000000002	0.78078999999999998	0.52921700000000005	2.4658000000000002	0.84854300000000005	1.0222200000000001	0.70143199999999994	1.05263	1.03908	0.90544799999999992	0.0	0.15094100000000002	0.0	0.0	0.0	0.0	0.0	0.0	0.427234	0.42688500000000001	0.64659100000000003	0.0	0.267096	0.14581	0.55984699999999998	0.176147	0.071727699999999991	0.40327399999999997	0.32165900000000003	0.47384999999999999	0.0	0.225823	0.0	0.0
Aats-gly	63.893599999999999	45.414900000000003	55.9253	38.566800000000001	47.701599999999999	47.259099999999997	62.987400000000001	45.089599999999997	70.958600000000004	68.6571	53.482900000000001	48.032200000000003	58.653999999999996	43.539299999999997	10.1645	18.848400000000002	12.022399999999999	19.229600000000001	11.2432	11.9665	12.1318	18.816099999999999	18.0959	17.9649	19.4833	5.1557300000000001	7.8665699999999994	6.16899	8.8443699999999996	9.3974899999999995	5.6813099999999999	6.06088	5.15632	6.5344499999999996	6.0012400000000001	11.269299999999999	7.9394100000000005	6.5990000000000002	7.6341199999999994	7.0877999999999997	8.9494699999999998	8.7451799999999995	9.7459500000000006	5.7463699999999998	7.7966800000000003	115.024	8.3677499999999991	6.2551100000000002	8.3544
Aats-his	75.449100000000001	60.491399999999999	79.259100000000004	55.370800000000003	55.7376	44.061199999999999	76.282300000000006	90.159700000000001	74.884600000000006	100.43899999999999	66.669399999999996	75.596199999999996	79.174999999999997	54.145400000000002	36.764800000000001	54.496099999999998	66.715800000000002	54.735300000000002	56.351199999999999	44.486499999999999	75.240499999999997	57.363399999999999	66.054100000000005	56.403500000000001	63.736699999999999	24.5703	20.6113	35.859900000000003	37.666800000000002	30.152799999999999	32.915199999999999	28.896799999999999	26.8935	28.774100000000001	24.603400000000001	28.369199999999999	36.242800000000003	35.002600000000001	41.955500000000001	54.784300000000002	45.535800000000002	39.299100000000003	51.030500000000004	54.405500000000004	42.2485	0.0	50.155500000000004	50.042200000000001	39.773200000000003
Aats-ile	98.678399999999996	56.667999999999999	68.321700000000007	38.0884	57.257199999999997	53.954300000000003	74.159300000000002	23.1343	73.719200000000001	64.232699999999994	64.019499999999994	71.536900000000003	76.018299999999996	47.8767	34.413200000000003	122.23299999999999	92.490099999999998	118.77	42.783900000000003	93.514399999999995	56.046300000000002	83.575100000000006	91.847800000000007	86.632800000000003	106.67399999999999	70.563500000000005	86.510300000000001	91.571399999999997	82.568399999999997	82.453900000000004	80.178899999999999	74.008399999999995	88.1113	87.278099999999995	53.239800000000002	53.885800000000003	128.04599999999999	118.17100000000001	120.71799999999999	118.62299999999999	136.208	128.59899999999999	140.68600000000001	153.804	90.542199999999994	0.0	136.59999999999999	92.561000000000007	56.3874
Aats-leu	22.5623	20.067799999999998	20.930999999999997	16.3032	17.307400000000001	18.654800000000002	28.133299999999998	12.2241	37.402200000000001	20.357199999999999	20.8018	21.035699999999999	33.121699999999997	13.4214	0.0	7.3322500000000002	6.40076	7.7061999999999999	5.3450600000000001	4.7412300000000007	5.7012900000000002	4.6812300000000002	8.5379699999999996	6.7182899999999997	10.152999999999999	0.24610500000000002	1.32033	2.9258599999999997	2.5153500000000002	1.2366700000000002	1.8592099999999998	0.76776499999999992	1.1658999999999999	0.80768200000000001	2.8445999999999998	1.4014500000000001	1.8735099999999998	0.50698299999999996	1.63384	0.599082	0.91982600000000003	1.4914000000000001	0.14599100000000001	0.81320100000000006	0.53565600000000002	0.0	1.38442	0.42851800000000001	0.80929899999999999
Aats-lys	103.44200000000001	84.797200000000004	84.734700000000004	72.688900000000004	76.153400000000005	60.957299999999996	83.590299999999999	153.917	92.706900000000005	117.443	84.322800000000001	82.008099999999999	185.24900000000002	85.9512	92.178399999999996	83.3108	110.40799999999999	114.91200000000001	89.5428	89.857000000000014	90.2697	91.582700000000003	114.542	103.758	98.915300000000002	57.354700000000001	52.570700000000002	58.944800000000001	59.968200000000003	73.584500000000006	69.447800000000001	53.100499999999997	50.592799999999997	68.796999999999997	37.664700000000003	37.370699999999999	124.679	118.301	105.02600000000001	135.37	117.85899999999999	123.73299999999999	122.869	127.15700000000001	100.97	158.41299999999998	118.23899999999999	113.21700000000001	109.554
Aats-met	18.515599999999999	13.904500000000001	11.8619	9.1372300000000006	11.596399999999999	13.73	19.327200000000001	13.219799999999999	23.421800000000001	14.0649	13.049799999999999	14.1616	10.5344	14.767999999999999	17.0212	24.636199999999999	24.277200000000001	17.5001	9.0887399999999996	17.0334	16.306100000000001	16.770499999999998	26.740100000000002	20.693300000000001	13.2536	17.543900000000001	17.171600000000002	14.7827	24.296999999999997	20.304400000000001	18.084099999999999	23.250900000000001	18.132200000000001	22.8231	16.873200000000001	7.3673899999999994	44.421700000000001	49.5182	28.9589	45.6586	37.769199999999998	29.110499999999998	38.929699999999997	35.532899999999998	32.342199999999998	0.0	38.637900000000002	51.1496	15.160299999999999
Aats-phe	21.661200000000001	30.613099999999999	25.824400000000001	25.893599999999999	30.2134	30.145700000000001	23.672599999999999	28.235499999999998	17.594200000000001	42.056999999999995	29.366	28.144500000000001	13.465999999999999	35.023200000000003	3.6721599999999999	2.2546900000000001	5.8143599999999998	5.5293800000000006	12.006500000000001	4.6834600000000002	7.2887000000000004	4.5561300000000005	7.6732500000000003	5.5731699999999993	7.7305199999999994	1.11113	4.3780700000000001	1.95675	3.9055499999999999	0.0	0.51993900000000004	0.0	2.0877300000000001	0.78545699999999996	1.8182400000000001	6.38307	1.3606	2.1850400000000003	2.9031599999999997	3.6390300000000004	2.5712700000000002	2.8339999999999996	1.2593700000000001	1.28701	2.6325799999999999	0.0	1.37005	2.8833099999999998	1.8957299999999999
Aats-pro	15.7697	16.546600000000002	9.8700399999999995	14.610200000000001	14.719799999999999	16.060300000000002	14.373799999999999	23.9465	21.958400000000001	19.543099999999999	15.234400000000001	14.1532	11.675800000000001	15.061	23.7926	15.1401	19.978100000000001	20.646999999999998	10.714	13.9565	23.935600000000001	11.813499999999999	16.250599999999999	19.927099999999999	19.310500000000001	12.499000000000001	14.4032	15.181800000000001	13.1745	7.7739000000000003	19.403700000000001	14.142200000000001	13.4925	10.745999999999999	12.094200000000001	15.020300000000001	7.8669899999999995	12.8249	16.101600000000001	15.613300000000001	14.839499999999999	20.564499999999999	14.5075	17.0946	12.604100000000001	0.0	11.549899999999999	21.664200000000001	15.340299999999999
Aats-ser	39.655099999999997	32.562199999999997	34.317500000000003	27.920500000000001	37.5	37.872799999999998	35.796700000000001	39.491999999999997	39.326000000000001	35.946199999999997	31.444600000000001	25.334900000000001	49.169600000000003	33.654200000000003	0.0	4.5508800000000003	7.6780999999999997	6.8387000000000002	9.4371399999999994	8.7628800000000009	5.0961699999999999	10.9297	8.6074300000000008	13.4893	9.6574200000000001	2.9573900000000002	2.61483	3.4791099999999999	2.3272699999999999	7.3697399999999993	3.4914000000000001	4.7507999999999999	2.5624799999999999	3.9647199999999998	4.0512899999999998	1.409	1.21458	3.87744	3.9190900000000002	5.2982800000000001	3.6110099999999998	2.2812900000000003	4.7606199999999994	2.3195600000000001	1.7023200000000001	0.0	2.8476900000000001	3.4075300000000004	0.0
Aats-thr	99.624200000000002	98.417999999999992	112.176	83.296199999999999	85.001499999999993	78.4024	111.896	66.831500000000005	114.742	134.53100000000001	96.309299999999993	107.70999999999999	130.99799999999999	77.666300000000007	79.223399999999998	130.88399999999999	129.64700000000002	138.38900000000001	71.749499999999998	112.616	113.21899999999999	108.258	145.53999999999999	120.221	146.983	91.983099999999993	109.101	128.364	125.288	121.75	113.40100000000001	117.895	121.931	112.738	92.893100000000004	94.424899999999994	155.46200000000002	155.114	167.03	168.46200000000002	158.964	157.63499999999999	171.72999999999999	174.495	140.26499999999999	0.0	160.56	156.185	127.084
Aats-trp	72.777600000000007	70.535499999999999	66.266300000000001	69.717200000000005	75.797300000000007	67.191400000000002	78.803100000000001	72.756100000000004	36.389200000000002	86.36399999999999	72.132199999999997	67.706800000000001	49.090800000000002	51.649299999999997	8.6343800000000002	13.0038	12.7173	7.2517300000000002	6.8047899999999997	10.1713	19.630500000000001	10.596399999999999	16.193200000000001	13.848699999999999	20.816299999999998	7.0531899999999998	6.5048500000000002	0.84303600000000001	4.0829800000000001	3.8581699999999999	7.2652000000000001	3.9369800000000001	5.8375300000000001	8.9305000000000003	5.8529400000000003	8.8982700000000001	2.5815099999999997	2.6787200000000002	3.8943800000000004	2.9420099999999998	3.2768999999999999	2.4649099999999997	2.9546000000000001	0.74741299999999999	2.8257699999999999	0.0	3.1352799999999998	1.51433	2.8961700000000001
Aats-tyr	79.060400000000001	80.913200000000003	77.632400000000004	67.471299999999999	75.716099999999997	62.005499999999998	87.259200000000007	86.522199999999998	70.820700000000002	85.945899999999995	74.264099999999999	91.418800000000005	55.523600000000002	92.242099999999994	108.34299999999999	96.562200000000004	123.486	119.446	101.456	96.997200000000007	122.73899999999999	103.10299999999999	124.964	104.00399999999999	92.7727	106.69	99.300299999999993	99.049599999999998	107.67399999999999	103.258	106.63799999999999	111.084	106.54600000000001	107.42100000000001	89.036900000000003	115.34299999999999	131.35599999999999	124.86499999999999	135.40299999999999	147.18799999999999	129.791	129.089	123.375	119.89700000000001	120.709	354.60900000000004	113.65299999999999	141.15899999999999	114.744
Aats-val	38.608499999999999	20.380800000000001	23.736899999999999	15.8193	17.301600000000001	14.950200000000001	26.105799999999999	12.902100000000001	37.901499999999999	26.872599999999998	18.566600000000001	21.206900000000001	5.50875	12.1953	3.0209900000000003	8.4880899999999997	7.4201199999999998	5.4661200000000001	3.9460800000000003	6.4859	5.9616499999999997	8.0779999999999994	8.7303999999999995	6.6849600000000002	12.574199999999999	2.7618800000000001	2.7207599999999998	1.8892200000000001	5.6057499999999996	5.0911800000000005	3.8938199999999998	6.2094100000000001	1.7195200000000002	3.6652699999999996	3.5438099999999997	3.7260400000000002	10.2988	4.2814800000000002	7.5704799999999999	6.8891899999999993	7.9491600000000009	7.1660300000000001	6.3280699999999994	4.6947800000000006	5.81243	0.0	7.80748	2.6505299999999998	7.7836499999999997
Abd-B	0.0	0.0	0.0	0.0	0.0	0.0	0.0	0.0	0.0	0.0	0.0	0.0	0.0	0.0	0.0	0.0	0.0	0.0	0.0	0.0	0.0	0.0	0.0	0.0	0.0	0.0	0.0	0.0	0.0	0.0	0.0	0.0	0.56377900000000003	0.13792000000000001	0.0	0.0	0.0	0.0	0.0	0.0	0.0	0.0	0.0	0.0	0.0	0.0	0.0	0.0	0.0
Abi	65.500600000000006	35.871099999999998	43.961300000000001	27.530200000000001	33.860799999999998	25.846699999999998	51.939799999999998	27.496600000000001	37.769500000000001	42.239400000000003	36.0428	41.072499999999998	63.120800000000003	31.957799999999999	23.920000000000002	46.095399999999998	40.726900000000001	44.2836	21.014199999999999	37.278100000000002	31.530899999999999	43.725700000000003	37.429099999999998	35.102200000000003	46.619500000000002	23.940799999999999	23.627700000000001	24.868099999999998	29.505800000000001	32.3538	25.935600000000001	23.381799999999998	33.288200000000003	31.416599999999999	21.099499999999999	29.843900000000001	50.490200000000002	63.041800000000002	52.824199999999998	54.612499999999997	57.044199999999996	60.292200000000001	65.305199999999999	58.459099999999999	50.335700000000003	96.358199999999997	66.079999999999998	48.853499999999997	40.191000000000003
Abl	8.0190800000000007	2.1871400000000003	2.4621900000000001	1.3058799999999999	1.3825700000000001	1.5069999999999999	2.9390200000000002	0.0	4.57409	2.3754499999999998	2.6580400000000002	3.4046500000000002	0.0	2.0165900000000003	0.81063599999999991	2.6801900000000001	3.4179599999999999	3.6391	1.4769999999999999	3.7592800000000004	1.5802799999999999	4.3251099999999996	4.5388199999999994	3.1016499999999998	3.7858300000000003	3.01722	2.51172	3.4399900000000003	8.5782399999999992	2.5859299999999998	2.95228	3.5050800000000004	3.8656099999999998	6.5201099999999999	1.5288200000000001	1.31942	16.525400000000001	15.0059	11.6082	11.337999999999999	13.389799999999999	16.979800000000001	16.727399999999999	16.185400000000001	7.9497300000000006	0.0	18.382300000000001	7.6527500000000002	3.88985
Ac13E	0.33055200000000001	0.041116	0.056026899999999998	0.0	0.060358100000000005	0.22947800000000002	0.087236899999999992	0.0	0.0	0.0	0.117024	0.22670399999999999	0.0	0.57794899999999994	0.0	0.55178900000000008	0.19122500000000001	0.131331	0.0	0.86794199999999999	0.0	0.263959	0.60550300000000001	0.295678	0.150836	0.22048499999999999	0.13756300000000002	0.208533	1.3907499999999999	0.69436999999999993	0.34686999999999996	0.52710200000000007	0.051852199999999994	0.38623400000000002	0.0	0.0	0.39726999999999996	1.12751	0.54102899999999998	0.91482399999999997	0.52224700000000002	0.66610900000000006	0.94967099999999993	0.97166200000000003	0.42667100000000002	0.0	0.79823299999999997	0.0	0.98228199999999999
Ac3	0.0	0.0	0.44837299999999997	0.0	0.46395600000000004	0.0	0.20299400000000001	0.0	0.0	0.0	0.72370900000000005	0.0	0.0	0.0	0.0	0.0	0.0	0.0	0.0	0.0	0.0	0.0	0.0	0.0	0.0	0.37915199999999999	0.0	0.0	0.0	0.99826900000000007	0.0	0.0	0.73826000000000003	0.36408400000000002	0.0	0.44789899999999999	0.58350600000000008	1.6988099999999999	0.69225200000000009	0.24282800000000002	0.372002	0.305369	0.51554699999999998	0.34750399999999998	0.59694099999999994	0.0	0.357852	0.0	0.0
Ac76E	0.0	0.0	0.0	0.10054	0.0	0.0	0.0	0.0	0.0	0.0	0.059720100000000005	0.0	0.0	0.0	0.0	0.0	0.0	0.0	0.0	0.0	0.0	0.0	0.0	0.0	0.0	0.0	0.0	0.0	0.0	0.0	0.0	0.0	0.0	0.0	0.0	0.0	0.0	0.0	0.0	0.0	0.0	0.0	0.0	0.0	0.0	0.0	0.0	0.0	0.0
Ac78C	0.0	0.061602199999999996	0.0	0.11523499999999999	0.0	0.0	0.0	0.0	0.0	0.22717800000000002	0.047154599999999998	0.11994300000000001	0.0	0.0	0.0	0.73582599999999998	1.43919	1.3941700000000001	2.6643500000000002	1.6687799999999999	1.62612	1.58294	1.3731200000000001	0.77716300000000005	1.46147	9.7954299999999996	12.0038	13.567399999999999	19.142199999999999	13.423400000000001	14.056100000000001	18.2895	15.0883	16.9191	15.6043	15.9871	12.8375	14.343400000000001	16.5779	18.974499999999999	25.440300000000001	25.458600000000001	28.033100000000001	30.398599999999998	19.851800000000001	52.573999999999998	33.465899999999998	31.559999999999999	9.9990299999999994
AcCoAS	49.200899999999997	38.699800000000003	43.110700000000001	37.7791	32.850700000000003	31.1157	39.547400000000003	23.165800000000001	52.220300000000002	45.376899999999999	41.023899999999998	37.597700000000003	26.001100000000001	38.659199999999998	9.2917699999999996	13.1904	13.0634	13.8773	10.384399999999999	10.523199999999999	12.825100000000001	14.546099999999999	14.1694	14.483700000000001	18.672599999999999	2.2455599999999998	4.0945800000000006	1.88507	5.4616400000000001	6.04556	4.7042599999999997	4.1429599999999995	3.5674300000000003	3.0729599999999997	4.9174199999999999	8.7694399999999995	3.45695	5.5762900000000002	2.71122	3.08419	2.6983700000000002	2.15273	3.4186199999999998	3.8620000000000001	1.6016299999999999	0.0	3.6077300000000001	1.1865399999999999	1.15046
Ace	0.0	0.0	0.0	0.0	0.0	0.0	0.0	0.0	0.0	0.0	0.0	0.0	0.0	0.0	0.0	0.0	0.0	0.0	0.0	0.0	0.0	0.0	0.0	0.0	0.0	0.0	0.0	0.0	0.0	0.0	0.0	0.0	0.0	0.0	0.0	0.0	0.0	0.0	0.0	0.0	0.0	0.0	0.0	0.0	0.0	0.0	0.0	0.0	0.0
Acer	36.567799999999998	36.6434	35.192100000000003	20.544499999999999	25.393000000000001	20.986999999999998	24.733599999999999	23.930599999999998	30.618300000000001	36.984499999999997	29.459499999999998	36.138500000000001	39.789999999999999	31.039300000000001	39.0398	55.944200000000002	41.518900000000002	40.885199999999998	28.4605	39.439	27.476900000000001	31.923000000000002	37.829000000000001	39.793300000000002	37.770200000000003	30.712800000000001	31.043700000000001	28.3659	37.193300000000001	43.311100000000003	31.706700000000001	34.711500000000001	35.022199999999998	37.921900000000001	23.875900000000001	15.0785	88.738699999999994	83.241100000000003	87.357000000000014	72.86399999999999	81.503999999999991	84.621799999999993	83.976100000000002	80.7273	58.644500000000001	107.458	86.300600000000003	74.836299999999994	41.499200000000002
Acf1	85.365099999999998	41.491300000000003	45.545699999999997	24.5806	35.945099999999996	31.071899999999999	52.216299999999997	13.921799999999999	71.245099999999994	52.889499999999998	41.878900000000002	54.336100000000002	11.9435	29.782599999999999	5.4172400000000005	19.660999999999998	20.7637	26.398800000000001	11.396100000000001	18.681799999999999	16.315200000000001	22.304500000000001	20.727699999999999	22.2897	26.240500000000001	5.1585999999999999	5.7972999999999999	7.1729899999999995	10.600099999999999	6.5514400000000004	6.6144999999999996	6.0569499999999996	6.0398300000000003	6.6570100000000005	6.9044499999999998	16.492899999999999	5.5495599999999996	5.2294800000000006	5.5527199999999999	5.6537300000000004	6.7497100000000003	7.1779699999999993	6.3826999999999998	6.4635499999999997	5.6032900000000003	0.0	8.7393000000000001	5.0072700000000001	4.8771300000000002
Ack	6.1525300000000005	2.22879	2.0643799999999999	2.4320300000000001	2.8591799999999998	1.77938	3.2662499999999999	0.45586499999999996	5.3772800000000007	4.4074599999999995	2.6823999999999999	1.8366799999999999	0.0	0.56154399999999993	4.3877800000000002	5.8612099999999998	3.8891199999999997	7.5531800000000002	3.1824599999999998	6.0585399999999998	4.2195099999999996	3.48394	6.0685500000000001	4.7219300000000004	4.2366199999999994	1.9568099999999999	2.6968200000000002	2.70879	6.1199000000000003	4.0959000000000003	3.35521	4.8587099999999994	4.57714	5.9513499999999997	2.9383400000000002	1.3945700000000001	9.6227	8.8577499999999993	10.6153	11.7799	10.596299999999999	11.3828	11.9925	11.2355	8.8633299999999995	0.0	13.325100000000001	8.6207600000000006	9.0869600000000013
Acn	51.448999999999998	44.9758	49.151499999999999	31.3765	37.585700000000003	31.7883	49.338799999999999	42.844099999999997	32.914000000000001	45.920299999999997	47.9754	46.221499999999999	64.985500000000002	28.518899999999999	37.805799999999998	71.169799999999995	69.545299999999997	70.362799999999993	33.562899999999999	59.173999999999999	53.007899999999999	60.9193	80.050799999999995	58.594999999999999	71.273700000000005	51.119	56.729300000000002	82.695999999999998	60.4405	66.656400000000005	54.969999999999999	60.042700000000004	63.052900000000001	69.788600000000002	45.415599999999998	41.503	105.884	101.12100000000001	97.040199999999999	113.286	99.141599999999997	100.425	104.93700000000001	103.92100000000001	83.796499999999995	323.45699999999999	104.914	83.268199999999993	50.004300000000001
Acon	160.42099999999999	101.48999999999999	107.81399999999999	63.282400000000003	86.132800000000003	62.314900000000002	132.02100000000002	55.557400000000001	161.73400000000001	122.631	79.436000000000007	120.331	123.65899999999999	62.003700000000002	51.343299999999999	103.23399999999999	118.056	119.32700000000001	62.164099999999998	104.354	84.899299999999997	87.024500000000003	117.089	86.369799999999998	106.001	70.401799999999994	78.090400000000002	79.727699999999999	93.774199999999993	78.478700000000003	79.155199999999994	80.078900000000004	81.981800000000007	85.628200000000007	49.260100000000001	44.102499999999999	239.22200000000001	243.12900000000002	200.41099999999997	196.49099999999999	199.37599999999998	204.29599999999999	207.15400000000002	198.41400000000002	140.11700000000002	0.0	217.80099999999999	178.88400000000001	102.244
Acox57D-d	23.616399999999999	24.769000000000002	28.9573	22.9831	27.172899999999998	19.150700000000001	34.2166	13.1877	40.061300000000003	35.754899999999999	31.370100000000001	30.5733	38.825499999999998	32.335799999999999	17.365200000000002	13.7128	9.148769999999999	12.583500000000001	12.274900000000001	11.183400000000001	13.430999999999999	11.1434	11.7685	12.7888	15.6487	3.2687400000000002	4.3397100000000002	1.8025200000000001	3.39506	5.6769800000000004	3.6892699999999996	1.72525	3.5421699999999996	4.0007900000000003	4.8349500000000001	9.308860000000001	1.8870799999999999	2.6072900000000003	1.7551299999999999	1.7628099999999998	3.9894800000000004	3.7717999999999998	3.1944699999999999	3.11598	2.7408700000000001	0.0	4.1070599999999997	3.37845	3.3201999999999998
Acox57D-p	51.630299999999998	37.560099999999998	36.688299999999998	31.800599999999999	34.845199999999998	26.694900000000001	42.220300000000002	26.396999999999998	48.008200000000002	46.394799999999996	38.685400000000001	31.401800000000001	42.0017	36.102800000000002	0.0	16.854299999999999	13.777000000000001	14.7026	11.6646	11.8841	18.601500000000001	15.0534	16.357600000000001	15.622299999999999	14.4697	2.5505599999999999	2.3256900000000003	6.2296899999999997	3.9314199999999997	3.1827299999999998	7.9386999999999999	1.32223	4.2003199999999996	2.9780199999999999	5.2103900000000003	2.7069200000000002	3.2153200000000002	2.6113400000000002	2.9993699999999999	4.0505500000000003	4.9301300000000001	8.0680800000000001	4.4957400000000005	6.00589	3.9260599999999997	0.0	5.7793299999999999	5.4895300000000002	6.2835300000000007
Acp1	0.0	0.0	0.0	0.0	0.0	0.0	0.0	0.0	0.0	0.0	0.0	0.0	0.0	0.0	0.0	0.0	0.0	0.0	0.0	0.0	0.0	0.0	0.0	0.0	0.0	0.0	0.0	0.0	0.0	0.0	0.0	0.0	0.0	0.0	0.0	0.0	0.0	0.0	0.61518799999999996	0.0	0.0	0.0	0.0	0.0	0.0	0.0	0.0	0.0	0.0
Acp24A4	0.0	0.0	0.0	0.0	0.0	0.0	0.0	0.0	0.0	0.0	0.0	0.0	0.0	0.0	0.0	0.0	0.0	0.0	0.0	0.0	0.0	0.0	0.0	0.0	0.0	0.0	0.0	0.0	0.0	0.0	0.0	0.0	0.0	0.0	0.0	0.0	0.0	0.0	0.0	0.0	0.0	0.0	0.0	0.0	0.0	0.0	0.0	0.0	0.0
Acp26Aa	0.0	0.0	0.0	0.0	0.0	0.0	0.0	0.0	0.0	0.0	0.0	0.0	0.0	0.0	0.0	0.0	0.0	0.0	0.0	0.0	0.0	0.0	0.0	0.0	0.0	0.0	0.0	0.0	0.0	0.0	0.0	0.0	0.0	0.0	0.0	0.0	0.0	0.0	0.0	0.0	0.0	0.0	0.0	0.0	0.0	0.0	0.0	0.0	0.0
Acp26Ab	0.0	0.0	0.0	0.0	0.0	0.0	0.0	0.0	0.0	0.0	0.0	0.0	0.0	0.0	0.0	0.0	0.0	0.0	0.0	0.0	0.0	0.0	0.0	0.0	0.0	0.0	0.0	0.0	0.0	0.0	0.0	0.0	0.0	0.0	0.0	0.0	0.0	0.0	0.0	0.0	0.0	0.0	0.0	0.0	0.0	0.0	0.0	0.0	0.0
Acp29AB	0.0	0.0	0.0	0.0	0.0	0.0	0.0	0.0	0.0	0.0	0.0	0.0	0.0	0.0	0.0	0.0	0.0	0.0	0.0	0.0	0.0	0.0	0.0	0.0	0.0	0.0	0.0	0.0	0.0	0.0	0.0	0.0	0.0	0.0	0.0	0.0	0.0	0.0	0.0	0.0	0.0	0.0	0.0	0.0	0.0	0.0	0.0	0.0	0.0
Acp32CD	0.0	0.0	0.0	0.0	0.0	0.0	0.0	0.0	0.0	0.0	0.0	0.0	0.0	0.0	0.0	0.0	0.0	0.0	0.0	0.0	0.0	0.0	0.0	0.0	0.0	0.0	0.0	0.0	0.0	0.0	0.0	0.0	0.0	0.0	0.0	0.0	0.0	0.0	0.0	0.0	0.22775399999999998	0.0	0.0	0.0	0.0	0.0	0.0	0.0	0.0
Acp36DE	0.0	0.0	0.0	0.0	0.0	0.0	0.0	0.0	0.0	0.0	0.0	0.0	0.0	0.0	0.0	0.0	0.0	0.0	0.0	0.0	0.0	0.0	0.0	0.0	0.0	0.0	0.0	0.0	0.0	0.0	0.0	0.0	0.0	0.0	0.0	0.0	0.64265899999999998	0.0	0.0	0.0	0.0	0.0	0.0	0.0	0.0	0.0	0.0	0.0	0.0
Acp53C14a	0.0	0.0	0.0	0.0	0.0	0.0	0.0	0.0	0.0	0.0	0.0	0.0	0.0	0.0	0.0	0.0	0.0	0.0	0.0	0.0	0.0	0.0	0.0	0.0	0.0	0.0	0.0	0.0	0.0	0.0	0.0	0.0	0.0	0.0	0.0	0.0	0.0	0.0	0.0	0.0	0.0	0.0	0.0	0.0	0.0	0.0	0.0	0.0	0.0
Acp53C14b	0.0	0.0	0.0	0.0	0.0	0.0	0.0	0.0	0.0	0.0	0.0	0.0	0.0	0.0	0.0	0.0	0.0	0.0	0.0	0.0	0.0	0.0	0.0	0.0	0.0	0.0	0.0	0.0	0.0	0.0	0.0	0.0	0.0	0.0	0.0	0.0	0.0	0.0	0.0	0.0	0.0	0.0	0.0	0.0	0.0	0.0	0.0	0.0	0.0
Acp53C14c	0.0	0.0	0.0	0.0	0.0	0.0	0.0	0.0	0.0	0.0	0.0	0.0	0.0	0.0	0.0	0.0	0.0	0.0	0.0	0.0	0.0	0.0	0.0	0.0	0.0	0.0	0.0	0.0	0.0	0.0	0.0	0.0	0.0	0.0	0.0	0.0	0.0	0.0	0.0	0.0	0.0	0.0	0.0	0.0	0.0	0.0	0.0	0.0	0.0
Acp53Ea	0.0	0.0	0.0	0.0	0.0	0.0	0.0	0.0	0.0	0.0	0.0	0.0	0.0	0.0	0.0	0.0	0.0	0.0	0.0	0.0	0.0	0.0	0.0	0.0	0.0	0.0	0.0	0.0	0.0	0.0	0.0	0.0	0.0	0.0	0.0	0.0	0.0	0.0	0.0	0.0	0.0	0.0	0.0	0.0	0.0	0.0	0.0	0.0	0.0
Acp54A1	0.0	0.0	0.0	0.0	0.0	0.0	0.0	0.0	0.0	0.0	0.0	0.0	0.0	0.0	0.0	0.0	0.0	0.0	0.0	0.0	0.0	0.0	0.0	0.0	0.0	0.0	0.0	0.0	0.0	0.0	0.0	0.0	0.0	0.0	0.0	0.0	0.0	0.0	0.0	0.0	0.0	0.0	0.0	0.0	0.0	0.0	0.0	0.0	0.0
Acp62F	0.0	0.0	0.0	0.0	0.0	0.0	0.0	0.0	0.0	0.0	0.0	0.0	0.0	0.0	0.0	0.0	0.0	0.0	0.0	0.0	0.0	0.0	0.0	0.0	0.0	0.0	0.0	0.0	0.0	0.0	0.0	0.0	0.0	0.0	0.0	0.0	0.0	0.0	0.0	0.0	0.0	0.0	0.0	0.0	0.0	0.0	0.0	0.0	0.0
Acp63F	0.0	0.0	0.0	0.0	0.0	0.0	0.0	0.0	0.0	0.0	0.0	0.0	0.0	0.0	0.0	0.0	0.0	0.0	0.0	0.0	0.0	0.0	0.0	0.0	0.0	0.0	0.0	0.0	0.0	0.0	0.0	0.0	0.0	0.0	0.0	0.0	0.0	0.0	0.0	0.0	0.0	0.0	0.0	0.0	0.0	0.0	1.71038	0.0	0.0
Acp65Aa	0.0	0.0	0.0	0.0	0.0	0.0	0.0	0.0	0.0	0.0	0.0	0.0	0.0	0.0	0.0	0.0	0.0	0.0	0.0	0.0	0.0	0.0	0.0	0.0	0.0	0.0	0.0	0.0	0.0	0.0	0.0	0.0	0.0	0.0	0.0	0.0	0.0	0.0	0.0	0.0	0.0	0.0	0.0	0.0	0.0	0.0	0.0	0.0	0.0
Acp70A	0.0	0.0	0.0	0.0	0.0	0.0	0.0	0.0	0.0	0.0	0.0	0.0	0.0	0.0	0.0	0.0	0.0	0.0	0.0	0.0	0.0	0.0	0.0	0.0	0.0	0.0	0.0	0.0	0.0	0.0	0.0	0.0	0.0	0.0	0.0	0.0	0.0	0.0	0.0	0.0	0.0	0.0	0.0	0.0	0.0	0.0	0.0	0.0	0.0
Acp76A	0.0	0.0	0.0	0.0	0.0	0.0	0.0	0.0	0.0	0.0	0.0	0.0	0.0	0.0	0.0	0.0	0.0	0.0	0.0	0.0	0.0	0.0	0.0	0.0	0.0	0.0	0.0	0.0	0.0	0.0	0.0	0.0	0.0	0.0	0.0	0.0	0.0	0.0	0.0	0.0	0.0	0.0	0.0	0.0	0.0	0.0	0.0	0.0	0.0
Acp95EF	0.0	1.2183999999999999e-32	0.0	1.1497799999999999e-09	0.0	1.32421e-18	0.0	0.00011519	0.0	0.0	0.0	0.0	0.0	4.92745e-28	0.0	0.0	0.0	0.0	5.2142199999999997e-11	0.0	0.0	0.0	0.0	0.0	0.0	0.0	0.0	0.0	0.0	0.0	0.0	0.0	0.0	7.6368800000000006e-09	0.0	0.0	0.0	0.0	1.1758800000000001e-19	0.0	2.5279099999999998e-06	3.9817699999999997e-08	0.0	0.0	5.7366800000000007	0.0	0.0	0.0	1.7933199999999999e-11
Acp98AB	0.0	0.0	0.0	0.0	0.0	0.0	0.0	0.0	0.0	0.0	0.0	0.0	0.0	0.0	0.0	0.0	0.0	0.0	0.0	0.0	0.0	0.0	0.0	0.0	0.0	0.0	0.0	0.0	0.0	0.0	0.0	0.0	0.0	0.0	0.0	0.0	0.0	0.0	0.0	0.0	0.0	0.0	0.0	0.0	0.0	0.0	0.0	0.0	0.0
Acph-1	94.102199999999996	69.239199999999997	69.503100000000003	65.123000000000005	76.082800000000006	80.6267	84.555499999999995	27.921800000000001	71.192999999999998	90.344999999999999	83.656099999999995	79.046499999999995	100.514	90.123699999999999	19.755600000000001	95.883099999999999	92.930000000000007	94.029899999999998	64.3416	86.612700000000004	76.3215	113.595	97.202100000000002	100.69200000000001	83.990600000000001	28.961200000000002	47.650399999999998	42.053899999999999	38.538499999999999	57.2363	58.6096	58.260300000000001	46.160299999999999	51.987200000000001	45.379600000000003	44.679400000000001	50.438800000000001	31.206299999999999	40.362499999999997	45.867600000000003	55.015900000000002	52.241599999999998	53.171300000000002	51.7517	57.498100000000001	0.0	56.951700000000002	48.478900000000003	46.476300000000002
Acsl	103.16200000000001	78.562700000000007	97.937200000000004	65.727400000000003	84.282200000000003	73.847499999999997	106.027	28.625900000000001	84.865300000000005	114.117	89.724299999999999	87.023499999999999	72.082999999999998	80.302199999999999	0.0	5.45261	7.9415399999999998	11.1904	6.3709499999999997	8.2803199999999997	14.2295	11.743600000000001	11.270099999999999	12.432499999999999	15.3047	0.49299899999999997	1.49275	0.0	2.9775700000000001	1.4316599999999999	2.5557300000000001	1.56128	1.9700299999999999	1.7446099999999998	2.83351	2.53566	1.7346099999999998	1.7848999999999999	2.0194099999999997	0.84507800000000011	1.00766	1.5011700000000001	1.3644100000000001	1.0709299999999999	1.46458	0.0	0.88670799999999994	1.01196	1.13615
Act42A	188.94200000000001	181.25799999999998	165.209	142.55600000000001	141.13499999999999	119.806	186.87400000000002	96.652600000000007	209.239	168.60299999999998	137.136	213.12	243.13	139.53100000000001	196.774	242.68599999999998	217.59099999999998	236.37400000000002	166.791	205.16	176.68900000000002	211.87299999999999	208.43700000000001	184.72299999999998	221.97799999999998	250.81599999999997	273.45099999999996	226.41999999999999	284.524	253.077	251.46799999999999	281.90499999999997	262.517	294.44799999999998	201.797	150.15700000000001	463.99699999999996	505.46800000000002	404.92000000000002	477.22699999999998	434.71800000000002	431.81300000000005	446.85400000000004	416.25800000000004	306.15899999999999	0.0	449.529	482.476	316.84500000000003
Act57B	1.43923	0.17779	0.0	0.0	0.26009399999999999	0.376774	0.216389	0.0	0.0	0.0	0.0	0.35692199999999996	0.0	0.84485900000000003	0.0	0.0	0.0	0.0	0.0	0.23106699999999999	0.0	0.0	0.0	0.0	0.0	0.0	0.0	0.91824300000000003	0.59370900000000004	0.0	0.98775000000000002	0.0	0.0	2.1914400000000001	0.0	0.0	0.0	0.0	0.0	0.0	0.072318800000000003	0.0	0.29117300000000002	0.39053699999999997	0.68129899999999999	0.0	0.42345100000000002	0.0	0.0
Act5C	1461.26	1131.73	1194.75	928.35300000000007	1052.6099999999999	961.41199999999992	1355.53	623.65199999999993	1496.0799999999999	1371.3399999999999	1060.49	1360.3399999999999	1623.3699999999999	950.81799999999998	1021.9	1588.29	1641.8800000000001	1729.6300000000001	1030.27	1684.8599999999999	1206.4100000000001	1533.3699999999999	1625.6900000000001	1412.99	1610.3900000000001	1237.76	1344.0999999999999	1656.45	1374.72	1489.4400000000001	1327.4300000000001	1418.4400000000001	1425.23	1511.76	1101.96	984.7589999999999	2699.9200000000001	2830.8299999999999	2445.2199999999998	2569.4499999999998	2457.0700000000002	2511.5	2591.5500000000002	2479.4099999999999	1934.24	1203.8	2594.9899999999998	2666.3499999999999	1671.78
Act79B	0.0	0.0	0.0	0.0	0.0	0.0	0.0	0.0	0.0	0.0	0.0	0.0	0.0	0.0	0.0	0.0	0.0	0.0	0.0	0.0	0.0	0.0	0.0	0.321409	0.0	0.0	0.0	0.0	0.0	0.0	0.0	0.0	0.52038000000000006	0.49606099999999997	0.0	0.0	0.0	0.0	0.0	0.0	0.0	0.25865100000000002	0.0	0.0	0.0	0.0	0.0	0.0	0.0
Act87E	0.0	0.17797299999999999	0.0	0.0	0.0	0.0	0.0	0.0	0.0	0.0	0.19506999999999999	0.0	0.0	0.84453899999999993	0.0	0.0	0.0	0.0	0.0	0.0	0.0	0.0	0.18606300000000001	0.32232	0.0	0.0	0.0	0.89345699999999995	0.58760100000000004	0.0	0.0	0.0	0.0	1.67018	0.0	0.0	0.0	0.0	0.52806900000000001	0.0	0.071756399999999998	0.0	0.0	0.0	0.0	0.0	0.41711800000000004	0.0	0.0
Act88F	0.0	0.0	0.0	0.0	0.0	0.0	0.0	0.0	0.0	0.0	0.0	0.0	0.0	1.6503000000000001	0.0	0.0	0.0	0.0	0.0	0.21398600000000001	0.0	0.36404999999999998	0.17832600000000001	0.0	0.0	0.0	0.34167700000000001	0.0	0.0	0.0	0.0	0.0	0.73887799999999992	0.0	0.0	0.0	0.0	0.0	0.0	0.0	0.0	0.0	0.0	0.77018699999999995	0.0	0.0	0.0	0.0	0.0
Actbeta	0.0	0.0	0.0	0.0	0.0	0.0	0.0	0.0	0.0	0.0	0.0	0.0	0.0	0.0	0.0	0.0	0.0	0.0	0.0	0.0	0.0	0.0	0.0	0.0	0.0	0.0	0.30224499999999999	0.0	0.0	0.0	0.0	0.0	0.0	0.0	0.0	0.0	0.0	0.0	0.294159	0.146622	0.12304100000000001	0.15635199999999999	0.0	0.0	0.0	0.0	0.0	0.0	0.0
Actn	50.332000000000001	32.116599999999998	35.093499999999999	18.8443	23.075600000000001	18.7256	30.711300000000001	7.0091700000000001	29.346	27.695	24.668299999999999	24.719000000000001	14.1097	15.7843	11.540100000000001	28.6999	21.962299999999999	26.1966	9.8844600000000007	17.7698	12.8817	23.084800000000001	23.3826	18.015499999999999	28.034300000000002	7.2797899999999993	8.7486699999999988	6.4599199999999994	12.9138	9.0043199999999999	9.3045600000000004	10.097099999999999	8.310319999999999	8.577119999999999	6.16594	8.4818699999999989	17.808299999999999	18.169699999999999	18.0501	17.4255	18.851700000000001	17.182099999999998	20.1738	20.6968	13.824999999999999	0.0	19.492699999999999	17.030200000000001	13.4002
Actn3	0.0	0.0	0.0	0.0	0.0	0.0	0.0	0.0	0.0	0.0	0.0	0.0	0.0	0.0	0.0	0.0	0.0	0.57077800000000001	0.0	0.0	0.0	0.0	0.0	0.0	0.0	0.0	0.0	0.0	0.0	0.0	0.0	0.0	0.0	0.0	0.0	0.0	0.75849800000000001	0.0	0.25980999999999999	0.0	0.0	0.0	0.0	0.0	0.0	0.0	0.0	0.0	0.0
Actr13E	55.805199999999999	55.793300000000002	45.203400000000002	63.952199999999998	52.523999999999994	42.027000000000001	50.741900000000001	35.323599999999999	46.387099999999997	52.064500000000002	53.5672	57.118699999999997	69.390299999999996	60.4863	106.176	62.200499999999998	70.611699999999999	65.8249	89.537899999999993	66.362399999999994	60.470700000000001	66.192099999999996	77.171000000000006	71.677599999999998	59.439100000000003	68.879400000000004	74.939300000000003	89.8018	73.5899	67.813599999999994	79.844700000000003	77.867699999999999	67.766599999999997	71.049899999999994	58.305500000000002	66.287400000000005	88.047000000000011	101.09700000000001	89.901399999999995	121.09999999999999	93.016800000000003	95.743499999999997	94.317499999999995	102.887	96.202699999999993	0.0	91.628600000000006	120.31299999999999	101.76000000000001
Acyp	0.0	0.0	0.0	0.0	0.0	0.0	0.0	0.0	0.0	0.0	0.0	0.0	0.0	0.0	0.0	0.0	0.0	0.0	0.0	0.0	0.0	0.0	0.0	0.0	0.0	0.0	0.0	0.0	0.0	0.0	0.0	0.0	0.0	0.0	0.0	0.0	0.0	0.0	0.0	1.46628	1.27397	0.0	0.0	0.0	0.0	0.0	0.0	0.0	0.0
Acyp2	34.911000000000001	53.472799999999999	58.193999999999996	84.848200000000006	76.492500000000007	111.321	53.535400000000003	90.498699999999999	0.0	41.261600000000001	78.371899999999997	35.2622	49.681000000000004	60.480600000000003	94.018900000000002	46.290399999999998	52.188000000000002	59.846400000000003	94.294799999999995	57.591999999999999	93.088399999999993	52.4818	41.676600000000001	67.866200000000006	65.451999999999998	78.945099999999996	49.241100000000003	17.302199999999999	74.6785	50.464599999999997	57.406199999999998	54.357300000000002	54.266000000000005	74.265100000000004	63.387	83.635300000000001	15.870799999999999	52.5715	30.889800000000001	27.4329	35.813899999999997	30.832799999999999	43.709200000000003	34.657899999999998	38.528700000000001	0.0	26.750499999999999	19.525099999999998	78.151200000000003
Ada	21.4941	24.579699999999999	20.887699999999999	31.014399999999998	28.410999999999998	29.265000000000001	20.384799999999998	11.1577	26.391100000000002	23.026800000000001	24.824100000000001	30.505800000000001	32.4253	26.042300000000001	75.810699999999997	25.8461	23.471999999999998	29.164400000000001	36.591500000000003	38.714700000000001	29.829899999999999	35.272300000000001	34.124200000000002	38.556699999999999	35.491900000000001	30.326599999999999	21.337499999999999	37.058799999999998	20.330400000000001	25.711600000000001	21.127400000000002	39.820599999999999	27.513300000000001	22.755099999999999	13.760999999999999	28.125	29.645600000000002	35.432200000000002	44.309800000000003	43.427799999999998	42.523299999999999	28.516300000000001	40.009599999999999	38.75	42.251399999999997	0.0	40.824199999999998	39.258099999999999	50.880899999999997
Ada1-1	2.1112599999999997	0.26052800000000004	1.05453	1.48594	0.39329899999999995	0.58061499999999999	2.0015800000000001	0.0	6.2360600000000002	1.44713	0.30427199999999999	1.53746	0.0	0.0	0.0	0.0	1.1788299999999998	1.60808	0.0	1.62541	1.6202799999999999	2.2387700000000001	1.6711900000000002	1.4115	1.1126200000000002	4.5744400000000001	2.0000100000000001	2.7532400000000004	1.7004999999999999	3.7972300000000003	4.2757800000000001	1.6286200000000002	3.9968599999999999	1.0674399999999999	2.4772599999999998	6.5024699999999998	0.64168900000000006	0.0	2.0981200000000002	1.8908799999999999	1.3290600000000001	0.41027200000000003	1.3462399999999999	1.23841	1.63429	0.0	0.64708100000000002	1.3157700000000001	0.0
Ada1-2	6.4602900000000005	5.5860900000000004	6.1068499999999997	6.5671999999999997	6.8223000000000003	11.856	3.7421199999999999	11.2074	0.0	7.3678499999999998	6.4965299999999999	4.71075	0.0	6.4375800000000005	0.0	7.1163999999999996	15.0914	9.0494599999999998	8.0043600000000001	7.9823500000000003	4.9634999999999998	5.15252	5.4042599999999998	7.6899399999999991	7.3827800000000003	6.9935300000000007	8.1622899999999987	14.0136	6.9407699999999997	4.8275499999999996	2.5388599999999997	14.9038	4.8049400000000002	7.6102399999999992	7.5779600000000009	19.892299999999999	9.7821100000000012	1.55559	2.12839	7.6839600000000008	5.5140099999999999	7.0889100000000003	6.3868199999999993	3.7721300000000002	7.739539999999999	269.90199999999999	6.902239999999999	1.3380100000000001	0.0
Ada2a	22.355899999999998	26.064599999999999	25.906500000000001	35.329799999999999	31.700199999999999	34.734400000000001	23.0761	36.671399999999998	19.3125	26.1465	25.127500000000001	21.3324	43.430199999999999	23.973299999999998	50.3309	38.346600000000002	47.854599999999998	35.876300000000001	45.878100000000003	35.924100000000003	44.620800000000003	36.563400000000001	35.488700000000001	39.896700000000003	40.393999999999998	57.075600000000001	51.401400000000002	39.099299999999999	45.085500000000003	47.730899999999998	47.165100000000002	50.433100000000003	50.634500000000003	35.977699999999999	51.984400000000001	25.386999999999997	25.506699999999999	21.495200000000001	26.607800000000001	26.9664	25.884899999999998	23.478300000000001	25.479600000000001	19.803899999999999	34.907899999999998	0.0	20.381499999999999	25.9343	28.4421
Ada2b	145.57299999999998	114.76899999999999	117.455	95.079700000000003	97.050799999999995	78.984399999999994	138.92500000000001	86.170500000000004	116.762	121.78200000000001	115.52200000000001	125.91200000000001	155.22399999999999	106.932	86.472200000000001	100.185	117.62100000000001	119.889	86.306600000000003	108.37100000000001	107.25200000000001	120.94200000000001	118.65600000000001	101.404	94.064800000000005	76.737499999999997	84.574600000000004	71.480199999999996	92.716099999999997	85.536799999999999	88.668499999999995	81.164500000000004	74.553100000000001	74.971800000000002	55.938200000000002	49.052100000000003	85.662800000000004	71.773099999999999	81.255899999999997	97.448599999999999	95.849900000000005	96.932999999999993	94.544899999999998	95.422200000000004	103.12899999999999	1166.47	82.370400000000004	81.156300000000002	66.970299999999995
Adam	144.42700000000002	188.197	186.065	193.32299999999998	195.39500000000001	205.13499999999999	177.07599999999999	114.759	174.26300000000001	181.613	200.143	195.392	228.41800000000001	207.959	6.7323500000000003	9.388539999999999	10.370999999999999	10.5905	11.853199999999999	13.1911	18.546700000000001	23.0151	11.8108	22.561599999999999	18.669699999999999	9.0826200000000004	9.1772500000000008	3.21183	2.9923999999999999	6.6430999999999996	3.2064300000000001	9.3202800000000003	9.033669999999999	9.1848600000000005	12.2393	54.089599999999997	3.2396400000000001	1.1062700000000001	4.0558399999999999	3.0394299999999999	5.2022900000000005	5.8529900000000001	4.2192999999999996	5.0638399999999999	8.0810899999999997	0.0	6.8698800000000002	3.6523500000000002	6.6806399999999995
Adar	48.639899999999997	63.411000000000001	71.789599999999993	62.683300000000003	63.848999999999997	63.231900000000003	77.771799999999999	18.886900000000001	62.541899999999998	51.135100000000001	71.8108	71.512500000000003	40.6081	59.544499999999999	18.549199999999999	76.408699999999996	68.618499999999997	81.196299999999994	36.219499999999996	66.737899999999996	49.220199999999998	81.418700000000001	66.297499999999999	71.800399999999996	82.137999999999991	35.206600000000002	36.2117	37.886299999999999	34.293799999999997	36.937399999999997	39.802100000000003	29.956999999999997	33.968899999999998	41.9617	43.5976	49.532200000000003	20.760899999999999	20.3599	22.952100000000002	21.265699999999999	24.453399999999998	19.573399999999999	30.614899999999999	25.531400000000001	23.521999999999998	0.0	21.187799999999999	24.958000000000002	16.505400000000002
Adf1	94.626800000000003	107.072	104.413	107.035	114.834	101.02799999999999	115.508	46.338299999999997	113.10600000000001	105.77799999999999	100.321	109.839	68.764700000000005	91.447999999999993	52.267400000000002	37.079900000000002	30.8263	43.959499999999998	32.456800000000001	27.481200000000001	37.580999999999996	51.885300000000001	31.567399999999999	36.3523	48.527799999999999	13.017200000000001	14.033799999999999	21.1568	17.867699999999999	15.5169	15.719099999999999	17.754799999999999	15.546900000000001	17.1846	19.760999999999999	36.760599999999997	15.299899999999999	9.4557800000000007	21.334900000000001	22.5748	23.433399999999999	16.9148	23.840900000000001	18.1648	23.220600000000001	0.0	20.741599999999998	19.963000000000001	13.394600000000001
Adgf-A	0.0	1.7035400000000001	1.8842900000000002	0.4526	0.89248600000000011	0.52685999999999999	1.9887700000000001	0.0	5.4188800000000006	3.8313000000000001	0.68012099999999998	1.8752500000000001	0.0	2.18384	0.0	0.99862000000000006	2.0165199999999999	0.0	0.77207799999999993	0.32027699999999998	1.8382799999999999	0.52032400000000001	0.77812300000000001	1.0946799999999999	1.06979	1.9187299999999998	0.43404700000000002	1.31298	0.71523700000000001	0.0	0.90505200000000008	1.66127	0.15238699999999999	0.30144399999999999	0.0	1.8484099999999999	21.3826	8.7358200000000004	3.4376000000000002	2.1741799999999998	0.83145400000000014	1.8046400000000002	1.5434299999999999	1.3388200000000001	0.46623900000000001	0.0	1.68618	1.1059600000000001	0.0
Adgf-B	0.0	0.0	0.0	0.0	0.0	0.0	0.0	0.0	0.0	0.0	0.0	0.0	0.0	0.0	0.0	0.0	0.0	0.0	0.0	0.0	0.0	0.0	0.0	0.0	0.0	0.0	0.0	0.0	0.0	0.0	0.0	0.0	0.0	0.0	0.0	0.0	0.0	0.0	0.0	0.0	0.0	0.0	0.0	0.0	0.0	0.0	0.0	0.0	0.0
Adgf-C	0.0	0.0	0.0	0.0	0.0	0.0	0.0	0.0	0.0	0.0	0.0	0.0	0.0	0.0	0.0	0.0	0.0	0.0	0.0	0.0	0.0	0.0	0.0	0.0	0.0	0.0	0.0	0.0	0.0	0.0	0.0	0.0	0.0	0.0	0.0	0.0	0.0	0.0	0.0	0.0	0.0	0.0	0.0	0.0	0.0	0.0	0.0	0.0	0.0
Adgf-D	0.0	0.0	0.0	0.0	0.0	0.0	0.0	0.0	0.0	0.0	0.0	0.0	0.0	0.0	0.0	0.0	0.0	0.0	0.0	0.0	0.0	0.0	0.0	0.0	0.0	0.0	0.0	0.0	0.0	0.0	0.0	0.0	0.0	0.0	0.0	0.0	0.0	0.0	0.0	0.27345000000000003	0.0	0.0	0.0	0.0	0.0	0.0	0.191411	0.0	0.0
Adgf-E	0.0	0.0	0.0	0.0	0.0	0.0	0.0	0.0	0.0	0.0	0.0	0.0	0.0	0.0	0.0	0.0	0.0	0.0	0.0	0.0	0.0	0.0	0.0	0.0	0.0	0.0	0.0	0.0	0.0	0.0	0.0	0.0	0.0	0.0	0.0	0.0	0.0	0.0	0.0	0.0	0.0	0.0	0.0	0.0	0.0	0.0	0.0	0.0	0.0
Adh	475.26499999999999	694.56799999999998	623.19200000000001	716.57799999999997	744.72800000000007	784.34899999999993	569.35500000000002	890.67399999999998	666.83800000000008	720.80700000000002	727.45899999999995	590.88099999999997	883.06200000000001	779.93299999999999	10.792299999999999	30.049099999999999	35.848799999999997	22.559799999999999	31.670500000000001	19.872199999999999	34.985100000000003	34.437600000000003	25.949000000000002	34.922699999999999	37.234099999999998	9.1427199999999988	13.430999999999999	5.4743699999999995	12.0082	10.919499999999999	11.4907	10.8614	6.8570000000000002	8.782	13.053900000000001	49.758000000000003	0.010069	6.1918199999999999	7.8780399999999995	0.00180353	2.9252599999999997	4.4291300000000007	0.89378600000000008	2.9339999999999997	3.2138200000000001	0.0	2.6403799999999999	2.7006900000000003	2.9275799999999998
Adhr	6.6566600000000005	5.0537599999999996	2.8522599999999998	2.6083400000000001	1.1110200000000001	4.4897300000000007	3.08352	12.6577	4.4570199999999995e-12	1.70042	5.89039	1.7801099999999999	3.4716299999999993e-96	3.13992	1.9569699999999999e-48	0.0027851899999999999	0.69696000000000002	4.1160600000000009e-37	5.3689999999999996e-35	1.8876099999999999e-15	1.61877	2.0590799999999998	1.7790500000000002e-10	0.64499799999999996	1.1515199999999999e-11	5.7107699999999996e-30	0.54922899999999997	8.0476899999999992e-14	1.1406599999999998e-51	0.90241000000000005	3.1956400000000002e-19	5.92445e-51	0.34206700000000001	0.35875200000000002	2.66985e-07	1.08954e-12	0.31242800000000004	5.1374599999999996e-40	9.0066300000000002e-15	0.45823900000000001	0.23748200000000003	7.8429999999999995e-45	0.23715300000000003	2.2909799999999999e-09	1.6117699999999997e-41	0.0	7.2967600000000006e-50	6.7536300000000004e-06	7.6713599999999997e-37
Adk1	15.6379	17.0886	17.784000000000002	17.238600000000002	16.998200000000001	12.783899999999999	22.659700000000001	18.494700000000002	0.0	27.501899999999999	17.376999999999999	16.499500000000001	21.945900000000002	19.9604	0.0	9.2325800000000005	7.1379000000000001	16.065100000000001	16.0106	8.5266500000000001	13.0345	6.4196499999999999	14.1226	11.130000000000001	13.866300000000001	9.6264899999999987	8.4872399999999999	39.323700000000002	9.619530000000001	14.2235	7.9168000000000003	8.2247899999999987	9.4498800000000003	6.5302100000000003	10.662000000000001	12.236700000000001	7.4935499999999999	13.537800000000001	9.8517100000000006	7.6496100000000009	9.0901300000000003	11.902699999999999	5.7702900000000001	8.7615100000000012	8.1199499999999993	0.0	8.3676100000000009	4.7310800000000004	4.40829
Adk2	241.887	369.80699999999996	343.27600000000001	432.34500000000003	393.76199999999994	460.33499999999998	327.61200000000002	513.86099999999999	264.78100000000001	386.86199999999997	414.32900000000001	287.22700000000003	587.77699999999993	420.27199999999999	89.013400000000004	96.890900000000002	139.97799999999998	127.29000000000001	165.02500000000001	119.88600000000001	182.90900000000002	171.613	141.25299999999999	155.28	157.376	62.513999999999996	75.156700000000001	34.856400000000001	94.501900000000006	80.15100000000001	93.6648	68.207599999999999	78.497299999999996	66.781099999999995	103.54799999999999	191.00999999999999	36.306699999999999	40.156599999999997	47.122900000000001	64.147400000000005	50.006300000000003	56.0822	49.487400000000001	41.094700000000003	78.616399999999999	0.0	47.599699999999999	53.450099999999999	105.429
Adk3	4.7934700000000001	8.7960700000000003	6.5107099999999996	13.2995	11.4895	6.5463399999999998	11.5693	10.1518	13.652699999999999	14.055999999999999	10.7309	8.4326899999999991	18.003900000000002	17.603300000000001	0.0	0.83808099999999996	0.67662900000000004	1.8555999999999999	0.0	1.4956100000000001	2.2025799999999998	0.88117099999999993	1.5661200000000002	2.0884	1.36825	3.2720599999999997	0.53531600000000001	1.5793900000000001	0.91185300000000002	0.0	1.1260299999999999	0.83567900000000006	0.78225	1.90205	0.0	0.0	2.5957699999999999	1.6276200000000001	1.3550599999999999	1.0406299999999999	1.9232099999999999	1.91072	0.67272500000000002	0.0	0.58781600000000001	0.0	3.12134	1.37256	0.0
AdoR	0.0	0.0	0.0	0.0	0.0	0.0	0.0	0.0	0.0	0.0	0.0	0.0	0.0	0.0	0.0	0.0	0.0	0.0	0.0	0.0	0.0	0.0	0.0	0.0	0.0	0.0	0.0	0.0	0.0	0.0	0.0	0.0	0.0	0.0	0.0	0.0	0.0	0.0	0.0	0.0	0.036060799999999997	0.0	0.0	0.0	0.0	0.0	0.0	0.0	0.0
Ady43A	13.3047	15.988899999999999	17.9512	14.5855	21.502700000000001	15.791600000000001	14.1785	17.1616	37.792099999999998	25.075700000000001	17.235499999999998	12.638	15.719900000000001	9.66404	0.0	3.5024900000000003	2.3355999999999999	2.4260999999999999	3.7934099999999997	2.0987299999999998	2.77136	2.9954700000000001	3.2591700000000001	1.14629	4.0362200000000001	2.17611	0.48244999999999999	2.0444200000000001	0.41033199999999997	0.0	1.37487	3.0669200000000001	1.2105399999999999	1.3700600000000001	1.7885599999999999	0.0	1.5161500000000001	1.4503299999999999	5.37249	6.3548800000000005	4.3680599999999998	2.1104700000000003	3.7422300000000002	2.3300200000000002	1.02637	0.0	2.3128700000000002	6.1734300000000006	2.3086700000000002
Aef1	53.090000000000003	43.8309	46.257399999999997	36.779000000000003	46.097000000000001	38.6203	56.267899999999997	14.381600000000001	52.101500000000001	61.946300000000001	62.045200000000001	45.978000000000002	41.293900000000001	28.165800000000001	29.280100000000001	103.29299999999999	77.217399999999998	114.789	33.191200000000002	95.8108	63.6678	102.316	99.560900000000004	87.121600000000001	96.590199999999996	19.042300000000001	30.8049	35.994300000000003	26.787600000000001	32.792700000000004	30.964500000000001	23.1797	26.051400000000001	33.161299999999997	18.654199999999999	22.9053	21.128699999999998	19.1145	19.164899999999999	27.151900000000001	26.220400000000001	26.7561	32.637	32.401200000000003	27.157399999999999	0.0	33.547499999999999	24.7135	9.1277899999999992
Afti	21.598800000000001	7.5263800000000005	9.2863100000000003	5.3188000000000004	6.40381	7.0637699999999999	16.569000000000003	2.1163599999999998	12.453200000000001	6.9739000000000004	8.6501699999999992	12.2781	11.511900000000001	4.3981900000000005	3.4561500000000001	7.4116	4.2254500000000004	4.2662699999999996	2.2808599999999997	5.9331800000000001	4.2548199999999996	5.8336199999999998	6.3217400000000001	6.7909300000000004	7.914060000000001	0.44442999999999999	0.83938400000000002	0.72658999999999996	3.6293199999999999	1.16435	2.0994099999999998	2.2986	1.4803500000000001	1.54182	2.9291099999999997	3.0358499999999999	2.63557	1.62419	2.2629299999999999	1.29335	1.66272	2.0042	2.0901200000000002	1.5488999999999999	1.0492600000000001	0.0	3.2050400000000003	1.7778400000000001	0.46776299999999998
Ag5r	0.0	0.0	0.0	0.0	0.0	0.0	0.0	0.0	0.0	0.0	0.0	0.0	0.0	0.0	0.0	0.0	0.0	0.0	0.0	0.0	0.0	0.0	0.0	0.0	0.0	0.0	0.0	0.0	0.0	0.0	0.0	0.0	0.0	0.0	0.0	0.0	0.0	0.0	0.0	0.0	0.0	0.0	0.0	0.0	0.0	0.0	0.0	0.0	0.0
Ag5r2	0.0	0.0	0.0	0.0	0.0	0.0	0.0	0.0	0.0	0.0	4.9497599999999995	0.0	0.0	0.0	0.0	0.0	0.0	0.0	0.0	0.0	0.0	0.0	0.0	0.0	0.0	0.0	0.0	0.0	0.0	0.0	0.0	0.0	0.0	0.0	0.0	0.0	0.0	0.0	0.0	0.0	0.0	0.0	0.0	0.0	0.0	0.0	0.0	0.0	0.0
Ahcy13	223.917	219.87200000000001	233.93900000000002	257.95999999999998	226.09700000000001	191.42700000000002	203.84900000000002	783.31899999999996	262.68000000000001	262.79700000000003	213.38999999999999	241.91999999999999	384.90199999999999	249.19	4.1513	16.755199999999999	16.127800000000001	15.4415	18.1846	12.559900000000001	20.4542	13.0829	23.226700000000001	13.452999999999999	18.298999999999999	5.6461899999999998	6.3122800000000003	7.3974199999999994	6.9451700000000001	4.1775799999999998	8.3665500000000002	3.1684999999999999	6.0921799999999999	5.0826699999999994	4.6372999999999998	5.5977899999999998	8.0703700000000005	5.3990599999999995	5.4503399999999997	6.9669899999999991	5.7298400000000003	5.24993	4.3571800000000005	5.0331099999999998	5.1966599999999996	0.0	4.0429000000000004	6.9415300000000002	6.2258100000000001
Ahcy89E	0.0	0.0	0.0	0.0	0.0	0.0	0.0	0.0	0.0	0.0	0.0	0.0	0.0	0.0	0.0	0.0	0.0	0.0	0.0	0.0	0.0	0.0	0.0	0.0	0.0	0.0	0.0	0.0	0.0	0.0	0.0	0.0	0.0	0.0	0.0	0.0	0.0	0.0	0.0	0.0	0.0	0.0	0.0	0.0	0.0	0.0	0.0	0.0	0.0
Ak6	16.151299999999999	39.572800000000001	47.033900000000003	60.781599999999997	50.369799999999998	59.351900000000001	42.020400000000002	36.620100000000001	34.187600000000003	31.2303	55.839399999999998	31.869299999999999	24.912500000000001	59.292999999999999	22.329999999999998	15.6021	8.6670100000000012	9.2391800000000011	21.170300000000001	15.2521	23.446200000000001	12.9146	16.0444	17.595199999999998	13.952500000000001	11.4199	13.170199999999999	2.6812999999999998	17.4682	9.32944	13.6607	9.9851399999999995	16.7285	13.868399999999999	38.587400000000002	27.874099999999999	7.7908600000000003	10.7486	6.8513199999999994	6.5058800000000003	9.9782100000000007	12.146699999999999	6.3409399999999998	6.7487699999999995	14.7287	0.0	6.3120099999999999	6.4097599999999995	11.5504
Akap200	412.48000000000002	409.32599999999996	408.214	345.70999999999998	340.14099999999996	345.40499999999997	377.21600000000001	229.33599999999998	493.21600000000001	451.01499999999999	375.65199999999999	376.92599999999999	483.23699999999997	344.06599999999997	332.54300000000001	492.154	507.90100000000001	554.04199999999992	241.00599999999997	425.0	315.32900000000001	459.63199999999995	474.05000000000001	409.69	601.48500000000001	608.13599999999997	552.51699999999994	589.53599999999994	499.95099999999996	574.29399999999998	538.63400000000001	581.03800000000001	590.87900000000002	580.70900000000006	527.27999999999997	383.10900000000004	554.98000000000002	637.375	594.60000000000002	604.35599999999999	616.61800000000005	628.36199999999997	600.51800000000003	635.36099999999999	519.178	1277.79	604.899	564.39300000000003	396.58600000000001
Akh	0.0	0.0	0.0	0.0	0.0	0.0	0.97498999999999991	0.0	0.0	0.0	0.0	0.0	0.0	0.0	0.0	0.0	0.0	0.0	0.0	0.0	0.0	0.0	0.0	1.3341000000000001	0.0	0.0	7.3993000000000002	0.0	2.6698300000000001	0.0	6.1210300000000002	11.9953	3.1154700000000002	4.1518300000000004	7.3276100000000008	0.0	0.0	0.0	0.0	0.0	0.31329000000000001	0.0	0.0	0.0	0.0	0.0	1.8754200000000001	0.0	0.0
Akt1	71.329400000000007	46.634999999999998	48.755200000000002	31.559799999999999	33.880200000000002	38.391199999999998	43.331099999999999	10.3461	53.448599999999999	45.909700000000001	48.143599999999999	40.2087	24.098199999999999	33.416499999999999	11.8558	18.678100000000001	15.456300000000001	23.688300000000002	5.7822699999999996	16.027200000000001	13.8071	17.007400000000001	15.698	17.555	21.7591	1.5873999999999999	4.1284999999999998	1.8447	4.39046	6.6411399999999992	6.8003499999999999	7.0775399999999991	5.56616	5.3530199999999999	4.8550500000000003	7.7710399999999993	9.0014000000000003	6.9778500000000001	7.9434699999999996	6.1872699999999998	9.4924900000000001	5.4131199999999993	8.6745000000000001	8.0330100000000009	7.4222299999999999	39.3613	7.823360000000001	7.4105100000000004	3.2816999999999998
AlCR2	0.0	0.0	0.0	0.0	0.0	0.0	0.0	0.0	0.0	0.0	0.0	0.0	0.0	0.0	0.0	0.0	0.0	0.0	0.0	0.0	0.0	0.0	0.0	0.0	0.0	0.0	0.0	0.0	0.286603	0.0	0.30185100000000004	0.0	0.20082	0.39339499999999999	0.0	0.0	0.27097700000000002	0.65555099999999999	0.25748799999999999	0.0	0.048471199999999999	0.0	0.190526	0.0	0.0	0.0	0.0	0.0	0.0
Alas	28.0808	9.5591399999999993	11.261699999999999	10.0372	10.247299999999999	7.2142800000000005	11.5899	20.609999999999999	6.7260300000000006	14.354000000000001	11.6884	6.3072599999999994	69.036299999999997	11.5177	0.0	0.56879099999999994	0.68117399999999995	0.0	0.534744	1.87727	1.2092100000000001	0.64356199999999997	0.78106200000000003	1.62035	0.61162700000000003	0.43498700000000001	0.28825000000000001	0.0	1.04203	0.0	1.6754900000000001	0.9554379999999999	0.20803899999999997	0.0	0.0	0.0	1.0693999999999999	0.85033999999999998	0.68683500000000008	1.0407500000000001	1.08572	1.08277	0.72992200000000007	0.659354	0.58583300000000005	0.0	1.5962799999999999	0.0	4.7639800000000001
Ald	189.792	116.976	159.779	96.432500000000005	122.946	91.992500000000007	187.66200000000001	43.594499999999996	88.130700000000004	136.13200000000001	97.256	188.56599999999997	117.00299999999999	99.9328	101.61399999999999	199.38099999999997	169.97299999999998	183.97499999999999	104.31700000000001	163.74799999999999	124.88799999999999	159.65100000000001	171.59799999999998	143.32499999999999	165.422	153.077	154.268	166.00999999999999	187.38	191.18200000000002	174.30700000000002	170.95400000000001	174.97799999999998	197.12400000000002	152.02200000000002	131.417	228.476	247.048	203.26599999999999	229.34099999999998	217.26400000000001	222.173	224.59200000000001	195.953	170.27700000000002	0.0	213.29400000000001	211.62700000000001	146.69799999999998
Aldh	352.95099999999996	311.185	305.47500000000002	255.63099999999997	263.07900000000001	243.524	309.59899999999999	449.91800000000001	345.28800000000001	351.77600000000001	273.60599999999999	347.64300000000003	261.93000000000001	260.98900000000003	0.0	4.0514199999999994	1.6911499999999999	5.5947800000000001	1.96695	4.3149600000000001	3.1788799999999999	2.1847099999999999	3.3747099999999999	3.9359500000000001	8.3539200000000005	2.4645999999999999	2.1886799999999997	1.5211600000000001	2.88307	3.5693599999999996	2.88828	0.43551000000000006	1.3544100000000001	3.6861599999999997	9.4826699999999988	10.6313	6.8020300000000002	7.4184199999999993	4.2165300000000006	5.2179599999999997	3.7717699999999996	2.1475299999999997	3.3209699999999995	3.2463099999999998	3.1556900000000003	0.0	2.7557299999999998	2.8553500000000001	5.5959000000000003
Aldh-III	28.721599999999999	30.816299999999998	35.210000000000001	35.183300000000003	28.669599999999999	27.573399999999999	35.817	30.955500000000001	51.945799999999998	49.691200000000002	30.905799999999999	29.4682	65.807400000000001	27.4589	31.650600000000001	36.623000000000005	41.568300000000001	53.1661	32.7667	42.865600000000001	39.0627	41.218200000000003	41.180700000000002	42.623199999999997	48.560499999999998	28.8065	28.8644	30.468499999999999	37.280299999999997	31.3995	37.5366	30.967099999999999	35.2774	33.562800000000003	19.137499999999999	33.101399999999998	49.223100000000002	52.823999999999998	50.675400000000003	54.205300000000001	48.356699999999996	43.424999999999997	53.041400000000003	45.1676	42.045699999999997	0.0	41.692300000000003	52.836599999999997	39.408499999999997
Alg-2	73.900499999999994	168.44999999999999	162.67600000000002	238.31400000000002	217.405	272.14799999999997	135.34399999999999	63.624600000000001	147.768	155.946	200.78700000000001	155.45699999999999	121.182	170.98599999999999	182.01300000000001	210.636	272.12799999999999	254.21700000000001	284.85500000000002	223.48500000000001	242.946	265.387	213.233	283.50299999999999	324.97300000000001	244.79499999999999	303.476	252.43099999999998	206.13200000000001	215.797	251.11000000000001	236.072	250.90799999999999	201.96000000000001	329.18599999999998	355.09899999999999	99.304900000000004	111.10799999999999	128.024	104.54299999999999	119.625	122.944	120.85600000000001	97.116	168.23599999999999	0.0	92.828699999999998	89.203999999999994	170.458
Alg10	66.097300000000004	58.501899999999999	53.159700000000001	48.1357	51.639699999999998	52.768500000000003	59.682299999999998	58.679499999999997	29.7575	43.934100000000001	51.539400000000001	60.628399999999999	55.154899999999998	55.122799999999998	0.0	7.0471899999999996	8.2426499999999994	2.8711500000000001	4.3911800000000003	4.3135199999999996	5.1191900000000006	8.5351999999999997	4.1626699999999994	4.7973800000000004	4.2697000000000003	0.63050399999999995	0.82846399999999998	0.0	0.0	0.0	0.295375	0.0	0.29773099999999997	0.891235	3.0693299999999999	3.5755400000000002	0.0	0.0	0.332231	0.37137500000000001	0.53990000000000005	0.32634600000000002	0.72051599999999993	0.49046899999999993	0.0	0.0	0.52837500000000004	0.0	4.11205
Alh	14.8161	13.152999999999999	16.6797	10.2089	14.7074	9.0639399999999988	14.8278	11.3886	20.334399999999999	15.6624	14.435	17.580500000000001	6.6065399999999999	10.1028	11.1797	12.7888	10.660500000000001	14.8705	4.4759099999999998	17.363399999999999	11.537000000000001	12.9207	19.0715	15.3752	23.229199999999999	3.2160900000000003	6.8732600000000001	8.7488799999999998	16.339000000000002	9.9389500000000002	6.2762599999999997	7.9148199999999997	8.7026000000000003	8.9831000000000003	5.1657500000000001	9.990969999999999	15.8355	25.3278	16.778300000000002	16.831600000000002	16.950299999999999	17.8398	20.035299999999999	19.227399999999999	15.541399999999999	0.0	30.0838	27.313500000000001	17.874199999999998
Alk	0.0	0.0	0.0	0.0	0.0	0.0	0.0	0.0	0.0	0.0	0.0	0.0	0.0	0.0	0.0	0.0	0.0	0.0	0.0	0.0	0.0	0.0	0.0	0.0	0.0	0.0	0.0	0.0	0.0	0.0	0.0	0.0	0.0	0.0	0.0	0.0	0.0	0.0	0.0	0.0	0.0	0.0	0.0	0.0	0.0	0.0	0.0	0.0	0.0
AlkB	20.666699999999999	50.335799999999999	51.731499999999997	67.785200000000003	44.858400000000003	57.823900000000002	47.597799999999999	13.3146	20.869399999999999	34.339799999999997	50.464399999999998	52.747500000000002	79.549099999999996	52.569200000000002	151.74100000000001	92.183700000000002	79.480099999999993	97.204400000000007	64.118700000000004	88.520099999999999	50.415100000000002	77.327299999999994	74.206299999999999	97.645399999999995	85.010400000000004	118.28	116.28	75.430599999999998	82.054400000000001	88.217000000000013	91.045599999999993	106.956	102.42100000000001	103.666	108.50299999999999	71.586799999999997	66.271900000000002	69.325500000000005	80.861599999999996	68.486800000000002	69.897599999999997	65.667100000000005	72.694400000000002	76.8874	95.091800000000006	166.18799999999999	60.2059	64.647800000000004	65.859999999999999
Alr	34.680199999999999	43.443800000000003	46.9407	49.482500000000002	44.597000000000001	50.4161	47.360199999999999	130.12799999999999	49.021599999999999	63.467599999999997	49.425600000000003	55.638399999999997	56.673099999999998	52.386800000000001	38.305300000000003	15.465299999999999	14.9916	19.001799999999999	23.191700000000001	20.651900000000001	30.511900000000001	29.644500000000001	21.134799999999998	20.718399999999999	15.6753	3.7822300000000002	7.8903100000000004	8.7835999999999999	10.867900000000001	10.309900000000001	9.3570200000000003	2.54251	7.58765	8.3196899999999996	3.7543699999999998	24.217700000000001	6.4830399999999999	4.1328899999999997	9.1912800000000008	9.7994500000000002	9.0862600000000011	7.6461800000000002	6.9875399999999992	6.18018	8.3978199999999994	0.0	4.8243900000000002	21.480699999999999	21.301400000000001
AlstR	0.0	0.0	0.0	0.0	0.0	0.0	0.0	0.0	0.0	0.0	0.0	0.0	0.0	0.0	0.0	0.0	0.0	0.0	0.0	0.0	0.0	0.0	0.0	0.0	0.0	0.0	0.0	0.0	0.0	0.0	0.0	0.0	0.0	0.0	0.0	0.0	0.0	0.0	0.0	0.0	0.0	0.0	0.0	0.0	0.0	0.0	0.0	0.0	0.0
Ama	0.0	0.0	0.0	0.0	0.0	0.0	0.0	0.0	0.0	0.0	0.0	0.0	0.0	0.0	0.0	0.0	0.0	0.0	0.0	0.0	0.86535099999999998	0.77176299999999998	0.0	0.32685900000000001	0.0	0.85021900000000006	2.1563300000000001	1.8597099999999998	5.86015	2.6513599999999999	5.9077999999999999	4.6740399999999998	2.8365299999999998	5.90313	8.0898000000000003	17.474799999999998	4.3046300000000004	7.2718100000000003	7.9943499999999998	10.377599999999999	17.991800000000001	15.801399999999999	15.2042	13.3742	14.624499999999999	206.12299999999999	25.2181	38.710900000000002	42.023299999999999
Amph	37.458500000000001	26.674099999999999	33.059800000000003	18.898700000000002	28.546500000000002	23.9663	41.935400000000001	12.774100000000001	33.491	25.750399999999999	30.599699999999999	31.874300000000002	24.123699999999999	19.584099999999999	7.2533899999999996	10.2454	8.2834199999999996	9.6150500000000001	3.07544	8.3256300000000003	8.2869600000000005	11.619400000000001	9.0865100000000005	9.8392300000000006	11.2286	1.23082	0.67033900000000002	0.0	0.0	0.63972200000000001	1.3898200000000001	1.3389599999999999	1.3833	0.72178399999999998	1.54789	2.1223799999999997	0.59665200000000007	1.3591200000000001	0.75352200000000003	0.80276199999999998	0.62744699999999998	0.41169700000000004	1.0458399999999999	0.61095900000000003	0.35376199999999997	0.0	0.31101400000000001	0.86480499999999993	0.76396900000000001
Amun	97.866299999999995	51.491599999999998	66.508700000000005	40.223399999999998	53.151899999999998	35.1083	83.743499999999997	14.788500000000001	81.222399999999993	63.446000000000005	59.919199999999996	66.859099999999998	30.441299999999998	49.165900000000001	50.167999999999999	123.97	113.26600000000001	129.03200000000001	36.9283	102.383	63.012500000000003	110.111	120.652	80.777000000000001	135.381	78.822699999999998	101.485	140.035	108.06999999999999	110.68600000000001	108.541	108.53399999999999	115.67100000000001	115.545	74.730199999999996	65.036600000000007	219.22099999999998	226.18700000000001	190.41999999999999	195.52099999999999	214.58700000000002	205.69799999999998	214.80599999999998	221.89500000000001	142.261	158.62	215.69	156.578	73.164000000000001
Amy-d	0.0	0.0	0.0	0.0	0.0	0.0	0.0	0.0	0.0	0.0	0.0	0.0	0.0	0.0	0.0	0.0	0.0	0.0	0.0	0.0	0.0	0.0	0.0	0.0	0.0	0.0	0.0	0.0	0.0	0.0	0.0	0.0	0.0	0.0	0.0	0.0	0.0	0.0	0.0	0.0	0.0	0.0	0.0	0.0	0.0	0.0	0.0	0.0	0.0
Amy-p	0.0	0.0	0.0	0.0	0.0	0.0	0.0	0.0	0.0	0.0	2.4774599999999998	0.0	0.0	0.0	0.0	0.0	0.0	0.0	0.0	0.0	0.0	0.0	0.0	0.0	0.0	0.0	0.0	0.0	0.0	0.0	0.0	0.0	0.0	0.0	0.0	0.0	0.0	0.0	0.0	0.0	0.0	0.0	0.0	0.0	0.0	0.0	0.0	0.0	0.0
Amyrel	0.0	0.0	0.0	0.0	0.0	0.0	0.0	0.0	0.0	0.0	0.0	0.0	0.0	0.0	0.0	0.0	0.0	0.0	0.0	0.0	0.0	0.0	0.0	0.0	0.0	0.0	0.0	0.0	0.0	0.0	0.0	0.0	0.0	0.0	0.0	0.0	0.0	0.0	0.0	0.0	0.0	0.0	0.0	0.0	0.0	0.0	0.0	0.0	0.0
Ance	0.0	0.0	0.0	0.0	0.0	0.0	0.0	0.0	0.0	0.0	0.0	0.0	0.0	0.0	0.0	4.6851699999999994	2.4424200000000003	0.0	0.45660600000000007	1.6995900000000002	0.62805299999999997	0.57303800000000005	1.10606	0.48224899999999998	0.8358040000000001	3.7875000000000001	4.0023900000000001	6.0082800000000001	4.9346699999999997	3.2933599999999998	2.0008499999999998	2.8751199999999999	2.2019000000000002	5.16174	2.5000900000000001	4.4136100000000003	8.9860600000000002	11.477	8.129760000000001	10.033999999999999	6.7563500000000003	9.8295399999999997	5.86205	7.4331199999999997	4.8460599999999996	0.0	8.2329999999999988	11.4092	4.1140699999999999
Ance-2	0.0	0.0	0.0	0.0	0.0	0.0	0.0	0.0	0.0	0.0	0.0	0.0	0.0	0.0	0.0	0.0	0.0	0.54427099999999995	0.0	0.0	0.0	0.0	0.17588900000000002	0.0	0.0	0.0	1.1720200000000001	0.0	0.49144300000000002	0.0	1.02041	0.44479600000000002	0.40783900000000001	0.81403300000000001	0.0	0.0	1.8666499999999999	1.8230299999999999	3.9091300000000002	2.3965099999999997	3.1538499999999998	2.2008000000000001	2.8675000000000002	2.54474	0.632969	0.0	5.8683800000000002	4.4960100000000001	1.3956600000000001
Ance-3	0.0	0.0	0.0	0.0	0.0	0.0	0.0	0.0	0.0	0.0	0.0	0.0	0.0	0.0	0.0	0.0	0.0	0.0	0.0	0.0	0.0	0.0	0.0	0.0	0.0	0.0	0.0	0.0	0.0	0.0	0.0	0.0	0.0	0.0	0.0	0.0	0.0	0.0	0.0	0.0	0.0	0.0	0.0	0.0	0.0	0.0	0.0	0.0	0.0
Ance-4	0.0	0.0	0.0	0.0	0.0	0.0	0.0	0.0	0.0	0.0	0.0	0.0	0.0	0.0	0.0	0.0	0.0	0.0	0.0	0.0	0.0	0.0	0.0	0.0	0.0	0.0	0.0	0.0	0.0	0.0	0.0	0.0	0.0	0.0	0.0	0.0	0.0	0.0	0.0	0.0	0.0	0.0	0.0	0.0	0.0	0.0	0.0	0.0	0.0
Ance-5	0.0	0.12659500000000001	0.0	0.0	0.0	0.0	0.0	0.0	0.0	0.0	0.0	0.0	0.0	0.0	0.0	0.0	0.0	0.0	0.0	0.0	0.0	0.0	0.0	0.0	0.0	0.0	0.46612200000000004	0.0	0.0	0.0	0.0	0.0	0.0	0.0	0.0	0.0	0.29688000000000003	0.0	0.0	0.0	0.0	0.0	0.0	0.0	0.0	0.0	0.14957599999999999	0.0	0.0
And	0.0	0.0	0.0	0.0	0.0	0.0	0.0	0.0	0.0	0.0	0.0	0.0	0.0	0.0	0.0	0.0	0.0	0.0	0.0	0.0	0.0	0.0	0.0	0.0	0.0	0.0	0.0	0.0	0.0	0.0	0.0	0.0	0.0	0.0	0.0	0.0	0.0	0.0	0.0	0.0	0.0	0.0	0.0	0.0	0.0	0.0	0.0	0.0	0.0
Andorra	0.0	0.0	0.0	0.0	0.0	0.0	0.0	0.0	0.0	0.0	0.0	0.0	0.0	0.0	0.0	0.0	0.0	0.0	0.0	0.0	0.0	0.0	0.0	0.0	0.0	0.0	0.0	0.0	0.0	0.0	0.0	0.0	0.0	0.0	0.0	0.0	0.0	0.0	0.0	0.0	0.0	0.0	0.0	0.0	0.0	0.0	0.0	0.0	0.0
Ank	152.06	84.641300000000001	116.749	52.7911	76.129900000000006	71.986999999999995	134.51300000000001	11.1547	124.291	83.690100000000001	86.910399999999996	109.48999999999999	31.706800000000001	63.4756	22.877300000000002	160.256	98.307999999999993	130.864	27.0381	110.99299999999999	46.428699999999999	114.54000000000001	102.14	92.169899999999998	138.357	92.842399999999998	114.64200000000001	112.803	80.1126	120.39299999999999	99.3904	104.60899999999999	109.17	122.604	91.525000000000006	72.777600000000007	128.36500000000001	120.155	117.95399999999999	109.488	137.465	131.96799999999999	147.90299999999999	134.58500000000001	82.800600000000003	87.8172	135.63399999999999	71.389200000000002	34.488599999999998
Ank2	0.0	0.0	0.0	0.0	0.0	0.0	0.0	0.0	0.0	0.0	0.0	0.0	0.0	0.0	0.0	0.0	0.0	0.0	0.0	0.0	0.0	0.0	0.26611799999999997	0.0	0.0	0.0	0.0	0.0	0.0	0.0	0.0	0.0	0.0	0.0	0.0	0.0	0.0	0.0	0.188968	0.0	0.022818900000000003	0.0	0.0	0.0	0.0	0.0	0.0	0.0	0.0
AnnIX	84.419600000000003	120.375	116.54299999999999	129.71799999999999	138.11000000000001	147.977	126.27799999999999	84.885900000000007	94.22399999999999	119.527	122.303	131.77799999999999	340.27300000000002	147.38299999999998	67.185500000000005	127.27200000000001	108.70299999999999	121.30799999999999	126.545	150.845	129.482	122.447	131.72499999999999	124.065	123.124	181.953	146.87799999999999	142.601	181.03599999999997	158.76300000000001	149.023	160.023	163.001	167.27900000000002	156.48699999999999	149.119	152.10399999999998	119.431	140.392	157.679	140.108	150.79900000000001	134.71600000000001	147.249	134.458	0.0	135.95699999999999	178.97400000000002	180.79599999999999
AnnX	33.305799999999998	43.868200000000002	46.373999999999995	48.989100000000001	45.637300000000003	40.752800000000001	43.562399999999997	9.7559100000000001	47.474200000000003	42.657600000000002	46.121099999999998	54.182200000000002	18.5669	44.642800000000001	0.0	6.6110100000000003	10.685	10.668900000000001	8.0338200000000004	9.9092699999999994	13.1975	9.7152499999999993	9.6487199999999991	10.389200000000001	12.9778	3.0257000000000001	3.6185	3.72296	10.639000000000001	2.26519	8.4854899999999986	5.0537900000000002	5.5214099999999995	4.9534000000000002	6.0682700000000001	3.7455500000000002	2.03511	0.0	1.25299	3.6007400000000001	1.8576099999999998	1.5226899999999999	1.00102	1.4078299999999999	0.42181400000000002	0.0	3.6074000000000002	5.6186499999999997	0.0
Anp	0.0	0.0	0.0	0.0	0.0	0.0	0.0	0.0	0.0	0.0	0.0	0.0	0.0	0.0	0.0	0.0	0.0	0.0	0.0	0.0	0.0	0.0	0.0	0.0	10.5898	0.0	0.0	0.0	0.0	0.0	0.0	0.0	0.0	0.0	0.0	0.0	0.0	0.0	0.0	0.0	0.0	0.0	0.0	0.0	0.0	0.0	0.0	0.0	0.0
Ant2	3.8088900000000003	0.71116499999999994	0.32107399999999997	0.87674500000000011	0.35187499999999999	0.51037299999999997	0.0	0.0	5.4206400000000006	0.0	0.26041399999999998	0.47989100000000001	0.0	0.0	0.0	0.0	0.54506899999999991	0.0	0.82002199999999992	0.30503200000000003	0.0	0.0	0.246694	0.42756000000000005	1.4814799999999999	1.37774	0.0	0.0	0.0	0.0	0.32037300000000002	0.0	0.64318299999999995	0.32636199999999999	0.0	0.0	0.55656800000000006	0.0	0.70745400000000003	0.40285199999999999	0.65864500000000004	2.0614499999999998	1.1447700000000001	0.0	1.38144	0.0	1.1135600000000001	2.3308499999999999	0.0
Antp	0.0	0.0	0.0	0.0	0.0	0.0	0.0	0.0	0.0	0.0	0.0	0.0	0.0	0.0	0.0	0.0	0.0	0.0	0.0	0.0	0.0	0.0	0.0	0.0	0.0	0.0	0.0	0.0	0.0	0.0	0.0	0.0	0.095206200000000005	0.0	0.0	0.0	0.0	0.0	0.0	0.0	0.0	0.0	0.0	0.0	0.0	0.0	0.17820899999999998	0.0	0.0
Anxb11	31.889399999999998	37.634900000000002	44.118099999999998	32.458500000000001	35.578299999999999	48.657200000000003	42.2941	7.5374899999999991	58.2348	38.103400000000001	39.383800000000001	44.432600000000001	25.613499999999998	40.394799999999996	34.651800000000001	29.135000000000002	26.1036	35.0657	27.206499999999998	36.586799999999997	23.720199999999998	28.766999999999999	27.8645	29.944500000000001	26.391400000000001	34.067500000000003	39.512500000000003	45.116300000000003	43.8489	53.560699999999997	40.841999999999999	38.113	38.2742	45.304299999999998	31.954799999999999	30.668900000000001	33.225999999999999	37.145899999999997	37.514200000000002	34.592700000000001	40.985900000000001	40.912199999999999	36.2027	39.530799999999999	23.364899999999999	0.0	34.603099999999998	43.104900000000001	32.504300000000001
Aos1	256.35200000000003	308.12299999999999	291.40300000000002	328.09100000000001	320.03199999999998	360.565	297.09199999999998	323.90199999999999	286.75599999999997	330.94099999999997	359.34300000000002	302.73000000000002	287.35700000000003	312.572	298.46899999999999	337.85000000000002	382.48000000000002	342.88699999999994	408.23099999999999	373.96600000000001	410.98000000000002	367.108	372.733	389.64499999999998	380.60300000000001	394.29199999999997	400.90100000000001	332.28500000000003	393.51199999999994	397.03699999999998	449.87099999999998	446.73199999999997	421.13	364.99300000000005	426.40899999999999	430.56999999999999	374.28100000000001	348.14400000000001	415.04699999999997	436.56300000000005	410.78699999999998	432.41500000000002	421.142	423.12199999999996	515.20400000000006	215.97299999999998	350.36000000000001	453.94699999999995	470.94699999999995
Apc	1.8662400000000001	0.72327700000000006	0.86321399999999993	0.431284	1.1981700000000002	1.06091	0.53790000000000004	1.59127	1.3226799999999999	0.156668	0.61298199999999992	0.89658600000000011	3.7921300000000002	0.40890300000000002	0.0	0.11120999999999999	0.0	0.449017	0.39589299999999999	0.47357899999999997	0.181454	0.551373	0.57715799999999995	0.155171	0.18368299999999999	0.080031199999999997	0.161245	0.30072100000000002	0.82932900000000009	0.60024600000000006	0.15260099999999999	0.25383600000000001	0.34242800000000001	0.37296699999999999	0.40082800000000002	0.92737800000000004	0.460005	0.0	0.21576100000000001	0.14465799999999998	0.25618299999999999	0.55536700000000006	0.23131399999999999	0.19301300000000002	0.22763200000000003	0.0	0.23591799999999999	0.14025499999999999	0.0
Apc10	46.110199999999999	79.1721	66.389200000000002	95.092799999999997	84.565299999999993	87.167500000000004	57.808700000000002	61.426699999999997	25.6113	73.466200000000001	90.058499999999995	52.688099999999999	23.440200000000001	69.2697	0.0	3.0289099999999998	13.2278	13.415900000000001	7.5600699999999996	7.3494600000000005	17.024999999999999	9.7111699999999992	11.7393	18.331199999999999	29.6235	8.4714700000000001	2.10216	5.9661200000000001	1.31623	1.30897	2.4525200000000003	3.2878500000000002	2.4567299999999999	2.9674200000000002	5.29399	12.216100000000001	1.74091	0.0	3.4125199999999998	1.2651299999999999	2.1057799999999998	0.0	1.8301000000000001	0.84761600000000004	0.74049900000000002	0.0	0.83835599999999999	1.7799099999999999	0.0
Apc2	51.568800000000003	30.5733	34.645800000000001	19.9803	23.543199999999999	21.292100000000001	35.561799999999998	28.1402	39.5807	37.488799999999998	25.3278	26.386500000000002	9.2577999999999996	21.3507	17.775200000000002	41.179200000000002	34.394399999999997	36.099299999999999	22.679400000000001	26.7499	26.075299999999999	27.231400000000001	33.377099999999999	26.538799999999998	36.583300000000001	26.0443	25.382899999999999	21.909600000000001	31.059100000000001	32.031199999999998	23.0932	28.3508	25.964600000000001	26.076000000000001	18.148499999999999	17.0867	73.389099999999999	84.479900000000001	62.3947	67.0822	66.613	70.438900000000004	74.766800000000003	67.499399999999994	47.0077	0.000129851	77.119299999999996	50.863999999999997	37.988100000000003
Apc7	125.137	127.68799999999999	136.50700000000001	88.082700000000003	114.40299999999999	102.431	142.36500000000001	47.037500000000001	128.071	138.33700000000002	118.831	133.20500000000001	70.264099999999999	92.536699999999996	4.6847500000000002	29.461600000000001	24.392600000000002	25.9678	19.726500000000001	18.3766	28.1709	27.2028	22.644000000000002	28.074400000000001	30.564800000000002	1.0452900000000001	4.6982099999999996	2.0962200000000002	4.1061399999999999	1.7694799999999999	2.5621	1.8030900000000001	4.4467999999999996	4.0858699999999999	5.0981699999999996	12.8385	0.91092000000000006	0.74150699999999992	0.40431400000000001	2.16994	1.2663200000000001	2.2014299999999998	1.63202	2.6665000000000001	2.8003999999999998	0.0	1.8552299999999999	3.07186	0.0
ApepP	96.303100000000001	76.857399999999998	89.242699999999999	69.106200000000001	66.417299999999997	70.337400000000002	85.740700000000004	29.010000000000002	104.09	104.12	80.760400000000004	86.352099999999993	75.732799999999997	73.892300000000006	57.026699999999998	108.98899999999999	125.75	115.16799999999999	60.084099999999999	98.371000000000009	92.293700000000001	108.03	102.398	113.193	97.586299999999994	95.653499999999994	108.581	116.70399999999999	107.63200000000001	110.029	103.0	126.992	109.87899999999999	126.124	94.355599999999995	93.922000000000011	145.846	146.721	159.05100000000002	175.42099999999999	168.54900000000001	171.42400000000001	157.71200000000002	152.15600000000001	124.93600000000001	491.05800000000005	163.29900000000001	167.005	90.295599999999993
Apf	21.4084	48.510199999999998	40.014499999999998	65.906999999999996	75.305000000000007	74.826800000000006	23.995999999999999	103.37100000000001	0.0	46.907200000000003	66.151300000000006	46.281300000000002	256.85900000000004	21.4236	105.039	47.0593	92.800600000000003	59.5364	136.38800000000001	55.372100000000003	84.859999999999999	72.857799999999997	58.715299999999999	78.736099999999993	77.157899999999998	155.46200000000002	145.27000000000001	199.239	141.53999999999999	117.205	112.73100000000001	138.41399999999999	101.14399999999999	97.418499999999995	127.669	171.48599999999999	75.513800000000003	61.183300000000003	70.288799999999995	80.380899999999997	61.048499999999997	70.305099999999996	54.828600000000002	37.5578	91.842999999999989	0.0	48.503	44.878399999999999	67.274000000000001
Aph-4	0.0	0.13563	0.0	0.0	0.0	0.0	0.29797699999999999	0.0	0.0	0.0	0.0	0.53548799999999996	0.0	0.0	0.0	0.0	0.0	0.0	0.0	0.0	0.0	0.0	0.0	0.0	0.0	0.0	0.0	0.0	0.0	0.0	0.0	0.0	0.0	0.0	0.0	0.0	0.0	0.75101300000000004	0.20094000000000001	0.0	0.0	0.19586500000000001	0.0	0.0	0.0	0.0	0.0	0.0	0.0
Aplip1	0.0	0.0	0.0	0.0	0.0	0.0	0.0	0.0	0.0	0.0	0.0	0.0	0.0	0.0	0.0	0.0	0.0	0.0	0.0	0.0	0.0	0.0	0.0	0.0	0.0	0.0	0.0	0.0	0.0	0.0	0.0	0.0	0.0	0.0	0.0	0.0	0.0	0.0	0.0	0.0	0.0	0.0	0.0	0.0	0.0	0.0	0.0	0.0	0.0
Appl	1.6938500000000001	0.184835	0.0	0.088149500000000006	0.206375	0.0	0.113167	0.0	0.0	0.0	0.10205399999999999	0.087077399999999985	0.0	0.0	0.0	0.0	0.0	0.0	0.0	0.057657900000000005	0.0	0.0	0.0	0.0	0.0	0.0	0.068950499999999998	0.0	0.0	0.0	0.0	0.379409	0.0	0.0	0.0	0.0	0.18035199999999998	0.0	0.13602800000000001	0.25968600000000003	0.13277800000000001	0.0	0.0	0.21005599999999999	0.092637300000000006	0.0	0.054375400000000004	0.0	0.0
Aprt	43.366900000000001	72.108999999999995	61.959400000000002	82.262299999999996	79.625799999999998	76.200100000000006	59.943399999999997	62.061199999999999	87.131299999999996	33.073	76.853899999999996	68.621300000000005	27.308800000000002	87.673100000000005	126.79600000000001	55.306199999999997	58.021000000000001	62.699399999999997	86.924999999999997	83.803100000000001	110.21899999999999	89.279499999999999	86.445099999999996	93.994600000000005	80.721599999999995	93.006600000000006	79.973200000000006	45.616700000000002	76.841000000000008	83.406800000000004	70.180700000000002	81.425700000000006	89.307999999999993	84.461799999999997	86.064999999999998	77.850300000000004	93.693100000000001	105.89200000000001	103.042	101.79600000000001	96.715800000000002	122.366	82.912999999999997	114.065	134.85499999999999	0.0	85.595399999999998	101.398	163.61500000000001
Aps	364.0	185.565	258.45099999999996	138.06399999999999	212.95099999999999	153.935	371.54599999999999	36.156500000000001	264.25299999999999	161.81999999999999	162.11799999999999	303.94	129.25	149.80000000000001	101.676	351.38099999999997	247.50400000000002	276.73200000000003	128.64700000000002	339.48699999999997	142.053	257.47399999999999	281.09399999999999	223.185	286.54500000000002	341.73800000000006	367.154	366.22800000000001	316.49400000000003	378.291	317.49799999999999	395.01199999999994	407.69999999999999	449.28399999999999	340.255	240.50400000000002	482.11699999999996	553.02199999999993	446.92599999999999	414.40199999999999	456.57999999999998	477.73500000000001	483.57499999999999	475.11099999999999	299.95799999999997	111.836	509.74199999999996	400.31900000000002	180.94499999999999
Arc-p20	103.696	160.84	126.46299999999999	207.607	188.511	241.68000000000001	132.209	334.49800000000005	162.75200000000001	139.39400000000001	171.99400000000003	133.25700000000001	195.88200000000001	209.011	530.79300000000001	196.50799999999998	247.58099999999999	217.66	343.18900000000002	215.62099999999998	317.38299999999998	261.01599999999996	229.72400000000002	249.50799999999998	229.352	377.59100000000001	286.10200000000003	406.02300000000002	487.48800000000006	326.24900000000002	339.02499999999998	347.54000000000002	272.334	285.16200000000003	396.255	390.69199999999995	149.453	175.34099999999998	185.19	226.54400000000001	191.42400000000001	158.928	180.35400000000001	189.178	255.04499999999999	522.58199999999999	159.87299999999999	202.27700000000002	411.67000000000002
Arc-p34	399.94900000000001	408.31400000000002	455.89999999999998	349.37300000000005	428.81099999999998	384.84300000000002	515.43700000000001	190.94299999999998	392.29599999999999	382.52300000000002	448.74300000000005	491.375	254.22400000000002	396.27199999999999	300.22800000000001	487.39499999999998	422.39300000000003	447.15699999999998	259.13499999999999	434.08499999999998	301.69299999999998	447.161	402.95999999999998	435.30800000000005	475.07400000000001	380.73599999999999	431.60500000000002	473.44300000000004	404.74400000000003	405.71499999999997	400.00199999999995	414.351	409.21499999999997	434.85900000000004	418.714	447.01499999999999	247.90200000000002	254.80000000000001	273.10599999999999	276.46199999999999	286.791	279.11900000000003	292.834	264.09199999999998	280.47000000000003	286.07299999999998	251.62400000000002	220.393	170.863
Arc1	0.0	0.11131199999999999	0.14977399999999999	0.0	0.0	0.0	0.139262	0.0	0.0	0.0	0.126585	0.21936900000000001	0.0	0.0	4.2233700000000001	0.42471199999999998	0.252996	0.68757699999999999	0.38315700000000003	0.139518	0.70477100000000004	1.1881700000000002	0.71143400000000001	0.79952600000000007	0.47034599999999999	1.9318599999999999	1.7029700000000001	4.1386900000000004	2.19082	0.40217399999999998	0.613842	1.02328	1.38036	1.6602400000000002	1.0631899999999999	0.92788199999999998	0.26419599999999999	0.62802400000000003	0.1731	0.19350499999999998	0.13950699999999999	0.168991	0.0	0.25568600000000002	0.0	0.0	0.0	0.55134499999999997	0.0
Arc2	21.6297	24.266300000000001	19.2182	32.7545	21.6602	40.7881	32.427399999999999	37.376300000000001	15.6439	23.822500000000002	31.7029	24.1723	68.908600000000007	20.445499999999999	0.0	0.0	0.0	2.1217299999999999	0.0	0.0	0.520868	0.0	0.0	0.0	1.4341899999999999	0.0	0.0	0.0	0.0	0.0	0.0	0.0	0.0	0.0	0.0	0.0	0.0	0.0	0.0	0.0	0.0	0.50303500000000001	0.0	0.0	0.0	0.0	0.0	0.0	0.0
Arc42	116.116	105.03100000000001	92.142099999999999	88.725300000000004	90.509600000000006	78.959599999999995	99.079400000000007	104.001	77.133799999999994	117.15100000000001	90.016099999999994	101.102	30.283000000000001	95.321700000000007	16.127400000000002	11.3721	24.148199999999999	17.2925	26.538599999999999	18.082100000000001	25.5563	19.366700000000002	23.3752	19.953099999999999	25.593299999999999	11.183400000000001	12.7235	4.0036500000000004	8.4502000000000006	10.096399999999999	9.9199600000000014	9.5142100000000003	11.893700000000001	7.7512300000000005	15.491300000000001	10.0726	7.5450600000000003	6.7977399999999992	8.5219899999999988	10.844900000000001	8.7493100000000013	7.6021300000000007	10.796799999999999	6.6780100000000004	9.8579600000000003	0.0	10.213100000000001	15.2616	14.7401
Arf102F	423.92000000000002	683.42100000000005	620.98599999999999	879.62100000000009	809.66800000000001	996.67200000000003	616.69200000000001	426.64499999999998	403.685	591.572	726.32299999999998	645.68399999999997	618.49099999999999	836.09199999999998	1493.8199999999999	1078.8499999999999	1082.22	798.04199999999992	1313.6500000000001	1236.5799999999999	869.17399999999998	846.93100000000004	932.375	1169.52	1228.1400000000001	1826.6700000000001	1732.5799999999999	1078.2	1280.29	1476.1800000000001	1488.73	1810.23	1664.1600000000001	1641.51	2022.1700000000001	1734.9300000000001	678.40699999999993	738.01899999999989	792.73500000000001	760.59500000000003	817.01999999999998	879.46300000000008	801.702	876.66999999999996	959.39699999999993	1508.3399999999999	710.19899999999996	922.6389999999999	898.64300000000003
Arf51F	161.43299999999999	203.36599999999999	191.96799999999999	215.14500000000001	187.733	255.06599999999997	213.81599999999997	42.7121	177.79900000000001	184.041	234.173	180.76499999999999	165.81799999999998	172.52900000000002	188.46000000000001	247.31200000000001	240.06700000000001	277.31700000000001	158.292	305.57400000000001	182.977	272.95299999999997	232.93900000000002	262.68299999999999	246.178	300.39799999999997	336.57199999999995	377.16800000000001	282.673	351.62199999999996	306.72199999999998	330.08800000000002	321.815	309.75700000000001	303.36700000000002	239.523	189.06	172.01400000000001	214.166	215.97799999999998	227.976	232.40799999999999	226.71799999999999	227.20599999999999	258.94200000000001	112.77200000000001	202.459	180.45500000000001	156.34200000000001
Arf72A	96.970799999999997	126.07700000000001	152.88299999999998	134.25799999999998	151.02799999999999	134.767	158.30600000000001	191.25200000000001	223.298	158.541	141.26400000000001	149.654	197.93099999999998	120.90799999999999	336.50400000000002	188.84	215.38200000000001	195.20099999999999	225.30599999999998	177.62700000000001	226.357	216.57299999999998	193.46000000000001	197.976	215.01499999999999	350.29300000000001	303.05599999999998	348.75300000000004	349.74300000000005	298.74000000000001	368.548	351.89099999999996	310.55099999999999	304.46899999999999	325.94299999999998	258.42200000000003	195.56900000000002	133.18899999999999	249.05700000000002	259.10200000000003	241.75299999999999	218.19999999999999	229.61599999999999	198.94999999999999	247.21200000000002	0.0	196.11500000000001	241.49799999999999	276.79400000000004
Arf79F	579.71500000000003	605.86599999999999	722.38300000000004	561.87099999999998	669.529	602.04300000000001	864.45600000000002	130.012	671.19899999999996	531.91300000000001	622.38	784.42399999999998	573.61099999999999	504.18800000000005	685.58399999999995	935.67700000000002	749.46500000000003	742.41199999999992	353.99000000000001	895.13499999999999	464.69599999999997	726.71899999999994	720.11500000000001	780.1339999999999	883.08899999999994	1125.8800000000001	1228.3699999999999	1136.3299999999999	1049.21	1270.49	1160.1400000000001	1346.25	1324.1800000000001	1373.75	1258.8499999999999	1164.22	785.00600000000009	898.93100000000004	888.09399999999994	830.96399999999994	886.36199999999997	923.30600000000004	938.56700000000001	895.98500000000001	865.61000000000001	118.75700000000001	949.96600000000001	889.86399999999992	562.31899999999996
Arf84F	21.120899999999999	60.696199999999997	57.066299999999998	85.146299999999997	83.485600000000005	76.379199999999997	48.518099999999997	109.935	85.598100000000002	50.194800000000001	82.652699999999996	64.265199999999993	30.726600000000001	106.42399999999999	135.36199999999999	35.775799999999997	56.402999999999999	38.539900000000003	78.0655	54.444299999999998	59.778700000000001	68.499300000000005	37.930199999999999	68.377600000000001	58.490900000000003	30.843800000000002	43.6691	44.152999999999999	31.365600000000001	44.731000000000002	37.932899999999997	51.213299999999997	30.211300000000001	36.966900000000003	50.3245	86.573800000000006	12.4091	17.404699999999998	21.858000000000001	20.878699999999998	19.322199999999999	21.9359	27.918399999999998	23.568899999999999	25.657599999999999	0.0	14.600300000000001	25.216999999999999	45.414200000000001
ArfGAP3	50.023000000000003	32.648699999999998	36.380499999999998	27.2407	35.943100000000001	30.129100000000001	43.178000000000004	33.328699999999998	39.014600000000002	30.615200000000002	35.296399999999998	39.558199999999999	61.693000000000005	26.146000000000001	25.297799999999999	60.773699999999998	46.302300000000002	67.695499999999996	26.243500000000001	47.970799999999997	40.244	48.580800000000004	65.816199999999995	40.543399999999998	55.609999999999999	35.7408	48.298000000000002	52.816899999999997	59.891500000000001	50.267200000000003	40.505499999999998	61.761099999999999	45.760100000000001	47.9041	38.2806	33.766300000000001	75.426199999999994	68.453100000000006	75.267499999999998	78.984999999999999	83.064400000000006	83.464100000000002	88.959999999999994	75.700599999999994	68.5565	0.0	89.1721	70.669600000000003	55.425400000000003
Argk	130.227	120.06399999999999	130.69499999999999	116.88799999999999	117.014	109.30799999999999	121.301	171.76599999999999	125.113	148.86500000000001	106.334	103.53700000000001	228.23599999999999	115.596	0.0	3.1286099999999997	4.5204300000000002	2.1197400000000002	2.80565	3.0204599999999999	4.2933900000000005	3.69095	5.0415700000000001	2.7255199999999999	4.5458600000000002	2.7872599999999998	2.3849	0.0	4.0746099999999998	2.5863400000000003	2.9173100000000001	2.6478599999999997	2.1988799999999999	0.97699099999999994	2.5256099999999999	3.0287199999999999	23.629100000000001	23.120899999999999	18.598400000000002	26.788799999999998	22.5334	20.9541	21.706399999999999	28.028400000000001	19.633099999999999	0.0	23.5473	27.346499999999999	28.0623
Ark	7.3446100000000003	4.2624399999999998	3.5081800000000003	4.5062199999999999	4.6143199999999993	2.7693599999999998	5.3130800000000002	6.2901499999999997	5.5940500000000002	6.7045000000000003	4.5009699999999997	4.51478	3.1313400000000002	3.3316699999999999	7.9097300000000006	6.3927300000000002	5.7233999999999998	10.204599999999999	2.8551299999999999	6.7400199999999995	4.9506100000000002	8.4131	6.1345700000000001	4.7442099999999998	7.9747100000000009	2.4889900000000003	2.71841	2.9235900000000004	4.8491900000000001	2.3786299999999998	3.08406	2.9721000000000002	1.83738	1.4443299999999999	4.0804	2.64378	7.8250199999999994	5.6865699999999997	6.7670199999999996	4.3783699999999994	5.0711199999999996	4.4671699999999994	5.7038099999999998	5.2243199999999996	3.8463599999999998	0.0	4.6117800000000004	1.8856200000000001	4.3144099999999996
Arp11	10.427099999999999	25.519300000000001	23.165099999999999	25.222300000000001	25.619900000000001	20.510300000000001	25.631	79.289299999999997	13.2948	21.730399999999999	23.810199999999998	23.3505	15.816700000000001	28.2149	23.984999999999999	7.0707800000000001	13.959300000000001	12.784800000000001	14.9932	12.1433	21.5794	12.5223	12.008599999999999	14.418100000000001	12.284700000000001	0.59543999999999997	0.78419899999999998	1.8920400000000002	2.9085400000000003	2.1888900000000002	3.65734	1.9985400000000002	2.55098	1.12693	1.9537	8.5692699999999995	1.86893	1.12337	2.99072	2.0711599999999999	2.4179900000000001	0.0	4.1923199999999996	2.6090200000000001	2.32952	0.0	0.70585100000000001	6.21469	8.9234299999999998
Arp14D	170.01400000000001	151.53200000000001	158.005	141.34399999999999	157.82599999999999	142.977	183.81299999999999	38.245199999999997	157.73500000000001	161.72	174.42700000000002	152.321	121.19499999999999	139.72899999999998	141.506	165.25200000000001	155.43200000000002	191.91	73.300299999999993	142.36700000000002	144.35499999999999	169.03799999999998	168.96599999999998	173.53900000000002	172.30700000000002	67.463899999999995	103.26299999999999	86.468500000000006	87.602599999999995	111.959	108.363	100.193	104.68799999999999	92.214200000000005	92.5672	97.4041	64.020600000000002	57.779400000000003	73.374799999999993	73.919300000000007	75.387600000000006	73.0321	78.552400000000006	60.755499999999998	75.772400000000005	104.61200000000001	72.788799999999995	71.689499999999995	42.944800000000001
Arp5	20.765699999999999	20.1751	19.59	17.705300000000001	17.200900000000001	16.820900000000002	20.7364	15.3246	10.2529	14.770799999999999	23.334299999999999	22.3934	14.3957	18.667899999999999	12.2607	27.765000000000001	25.563500000000001	33.242899999999999	18.0777	26.871200000000002	28.959399999999999	18.248100000000001	26.148700000000002	26.793199999999999	26.836099999999998	29.201999999999998	17.2502	15.7842	26.435099999999998	27.282499999999999	31.6812	28.763000000000002	22.967400000000001	22.976299999999998	17.675000000000001	21.209299999999999	26.3093	22.091899999999999	27.5932	24.8569	25.865200000000002	27.253900000000002	30.486899999999999	27.155000000000001	25.175699999999999	0.0	27.2483	21.124600000000001	16.770199999999999
Arp53D	0.0	0.0	0.0	0.0	0.0	0.0	0.0	0.0	0.0	0.0	0.0	0.0	0.0	0.0	0.0	0.0	0.0	0.0	0.0	0.0	0.0	0.0	0.0	0.0	0.0	0.0	0.0	0.0	0.71161400000000008	0.0	0.0	0.0	0.0	0.0	0.0	0.0	0.52801000000000009	0.0	0.0	0.38021100000000002	0.092437500000000006	0.0	0.37022899999999997	0.0	0.0	0.0	0.26683600000000002	0.0	0.0
Arp66B	93.045699999999997	106.499	101.18799999999999	99.151300000000006	101.355	105.90299999999999	115.83799999999999	36.729500000000002	117.34200000000001	113.56299999999999	116.039	100.447	142.446	93.868700000000004	109.14399999999999	154.78	162.529	155.90799999999999	97.457099999999997	134.55700000000002	132.03100000000001	131.732	144.45500000000001	151.017	159.833	143.62100000000001	125.76700000000001	131.464	128.61600000000001	153.54300000000001	154.643	157.84899999999999	165.53799999999998	160.32299999999998	127.679	117.76799999999999	158.072	161.88800000000001	173.52500000000001	175.40700000000001	187.05200000000002	182.18700000000001	178.41099999999997	194.34700000000001	158.601	0.0	175.983	166.57499999999999	123.24299999999999
Arp8	29.151399999999999	17.994900000000001	27.144300000000001	17.212	17.407299999999999	15.6363	19.7728	36.770099999999999	43.077599999999997	29.484300000000001	21.3416	28.874099999999999	26.047499999999999	22.148199999999999	30.402200000000001	26.811900000000001	33.8994	37.084899999999998	31.033100000000001	27.170300000000001	38.390900000000002	37.6023	41.5456	31.393699999999999	31.0579	22.089700000000001	15.0223	20.896999999999998	31.806999999999999	33.817300000000003	24.1097	24.466799999999999	19.076599999999999	21.732299999999999	16.4465	19.214500000000001	18.385899999999999	24.511999999999997	20.5076	21.200500000000002	24.250800000000002	20.352599999999999	27.940000000000001	26.816500000000001	16.921800000000001	0.0	25.6541	28.509499999999999	18.959900000000001
Arp87C	100.39299999999999	160.99299999999999	140.75	179.44	177.58900000000003	153.03	165.41499999999999	159.09	142.74200000000002	164.19900000000001	173.43799999999999	163.499	128.54399999999998	156.60299999999998	64.778800000000004	31.742799999999999	41.345100000000002	33.7029	41.114400000000003	35.707700000000003	64.064700000000002	46.138300000000001	47.104100000000003	52.930399999999999	64.330200000000005	13.9643	24.870899999999999	18.3277	23.114799999999999	11.1991	17.1098	22.5609	19.121099999999998	22.752800000000001	32.019799999999996	54.141199999999998	37.015500000000003	28.866700000000002	32.216299999999997	31.7926	31.315300000000001	29.089300000000001	27.5823	23.0961	37.4437	0.0	30.201899999999998	36.1355	46.0261
Arpc3A	80.492400000000004	124.46299999999999	126.988	168.82499999999999	156.23599999999999	203.13999999999999	103.10799999999999	192.48400000000001	85.128999999999991	107.176	145.60399999999998	100.209	245.78400000000002	126.84399999999999	29.530899999999999	24.337599999999998	34.755400000000002	23.4725	39.003999999999998	27.944199999999999	34.380299999999998	20.290600000000001	23.2624	28.670000000000002	32.8735	7.0752399999999991	12.272399999999999	8.2515199999999993	14.796099999999999	8.6386800000000008	12.9406	14.8857	13.2279	10.9108	30.6264	29.783899999999999	9.6374200000000005	2.2957700000000001	9.8467899999999986	6.8686699999999998	9.41568	7.0090899999999996	4.0306899999999999	9.3613999999999997	4.1023500000000004	0.0	4.5180499999999997	7.9994300000000003	7.9411800000000001
Arpc3B	0.0	0.0	0.0	0.0	0.0	0.0	0.0	0.0	0.0	0.0	0.0	0.0	0.0	0.0	0.0	0.0	0.0	0.0	0.0	0.67431300000000005	0.0	0.0	0.563504	0.0	0.0	3.04196	1.0020100000000001	2.7793299999999999	0.0	1.85537	0.0	1.57881	2.10467	0.71527600000000002	9.879389999999999	0.0	0.0	3.0269499999999998	1.64028	0.0	0.37123	0.0	0.0	0.0	3.1758299999999999	0.0	0.53956599999999999	0.0	0.0
Arr1	0.0	0.0	0.0	0.0	0.0	0.0	0.0	0.0	0.0	0.0	0.0	0.0	0.0	0.0	0.0	0.0	1.7005400000000002	0.58287600000000006	0.0	0.0	0.0	0.0	0.196411	0.0	0.0	0.0	0.0	0.93713799999999992	1.31796	0.0	0.77540399999999998	0.0	0.0	0.25718200000000002	0.0	0.0	0.0	0.0	0.0	0.33061699999999999	0.15209700000000001	0.27858499999999997	0.0	0.0	0.0	0.0	0.0	0.0	0.0
Arr2	0.0	0.0	0.0	0.0	0.0	0.0	0.0	0.0	0.0	0.0	0.0	0.0	0.0	0.0	0.0	0.0	0.0	0.0	0.0	0.0	0.0	0.0	0.0	0.0	0.0	0.0	0.0	0.0	0.0	1.1755500000000001	0.0	0.0	0.0	0.0	0.0	0.0	0.0	0.0	0.0	0.0	0.0	0.0	0.0	0.0	0.0	0.0	0.0	0.0	0.0
Ars2	130.577	67.230000000000004	73.851100000000002	50.382199999999997	61.833799999999997	59.0137	84.680800000000005	64.018000000000001	101.818	93.082400000000007	70.990200000000002	79.458399999999997	73.981000000000009	53.476300000000002	65.412700000000001	98.931600000000003	81.060299999999998	88.055199999999999	43.034399999999998	90.934600000000003	45.244700000000002	77.356800000000007	95.0916	71.183800000000005	98.655500000000004	81.215800000000002	70.795199999999994	54.715699999999998	98.405000000000001	69.753900000000002	64.669499999999999	83.920000000000002	69.524799999999999	83.229900000000001	54.600000000000001	47.999499999999998	172.36199999999999	183.68799999999999	160.34799999999998	168.00099999999998	164.35499999999999	169.90900000000002	191.18299999999999	190.57400000000001	110.229	369.78300000000002	199.84099999999998	154.59299999999999	67.415199999999999
Art1	310.79900000000004	273.09699999999998	297.21100000000001	217.34	242.233	241.39599999999999	273.50999999999999	211.49000000000001	194.43700000000001	265.58199999999999	265.32599999999996	317.56299999999999	325.96600000000001	287.86000000000001	338.03300000000002	271.18900000000002	307.27199999999999	301.50700000000001	234.63400000000001	296.89799999999997	252.33599999999998	314.19299999999998	270.63099999999997	305.71899999999999	288.59500000000003	258.74599999999998	300.83699999999999	348.63	325.54599999999999	308.38400000000001	296.92400000000004	272.78199999999998	304.43099999999998	278.935	282.02499999999998	290.21699999999998	298.137	290.375	323.68700000000001	323.22399999999999	322.07099999999997	332.41800000000001	329.11400000000003	348.81099999999998	320.04900000000004	505.38800000000003	287.63400000000001	347.72800000000001	239.13900000000001
Art2	0.0	0.0	0.0	0.0	0.0	0.0	0.0	0.0	0.0	0.0	0.0	0.0	0.0	0.94978700000000005	0.0	0.0	0.0	0.66173500000000007	0.0	0.52717100000000006	2.1772800000000001	0.43792399999999998	0.43305399999999999	0.0	0.0	4.4158099999999996	3.6427699999999996	2.1275900000000001	2.5072900000000002	2.77182	3.90394	4.5743599999999995	3.8905199999999995	3.8718199999999996	0.0	1.5662799999999999	7.49817	4.5337800000000001	5.8252800000000002	7.0823399999999994	8.1774300000000011	4.8562900000000004	8.1710799999999999	8.611460000000001	5.5852500000000003	0.0	5.46645	16.250399999999999	3.57376
Art3	72.092799999999997	81.830600000000004	87.646799999999999	71.0672	72.802499999999995	78.513099999999994	80.855900000000005	66.071200000000005	95.841099999999997	82.687399999999997	85.242900000000006	80.733000000000004	75.395600000000002	75.673400000000001	73.000900000000001	91.539699999999996	118.05799999999999	107.649	81.451000000000008	96.439700000000002	75.156199999999998	111.935	101.508	104.075	98.016099999999994	103.402	104.113	127.95999999999999	87.153700000000001	113.581	111.02200000000001	119.602	107.807	113.572	80.887699999999995	96.333600000000004	91.659099999999995	96.954599999999999	114.03100000000001	102.23999999999999	103.97399999999999	102.83499999999999	114.395	87.266499999999994	96.040800000000004	0.0	81.823700000000002	90.755200000000002	69.897800000000004
Art4	114.669	48.840899999999998	62.209299999999999	30.7927	52.176900000000003	34.301000000000002	89.445099999999996	12.0105	92.001800000000003	60.520200000000003	39.1751	76.979399999999998	24.143000000000001	25.779800000000002	5.0685799999999999	41.986199999999997	35.219499999999996	40.215000000000003	21.922799999999999	32.619100000000003	26.800699999999999	31.436	38.237400000000001	33.207000000000001	48.126100000000001	8.3585100000000008	13.632899999999999	16.143899999999999	19.202999999999999	17.543800000000001	9.0432299999999994	12.148099999999999	13.886799999999999	14.788500000000001	14.9429	19.226900000000001	14.842499999999999	19.682000000000002	14.740399999999999	16.7819	17.852599999999999	19.579699999999999	21.7684	19.3156	15.716100000000001	64.233800000000002	20.849900000000002	13.973800000000001	22.1051
Art6	0.0	0.0	0.0	0.0	0.43966400000000005	0.0	0.0	0.0	0.0	0.0	0.0	0.0	0.0	0.0	0.0	0.0	0.0	0.0	0.0	0.0	0.0	0.0	0.0	0.0	0.0	0.0	0.0	0.0	0.0	0.0	0.0	0.0	0.0	0.0	0.0	0.0	0.0	0.0	0.0	0.0	0.0	0.0	0.0	0.0	0.0	0.0	0.0	0.0	0.0
Art7	17.025099999999998	8.5725499999999997	9.8213100000000004	14.9808	9.8565699999999996	9.565669999999999	10.485099999999999	14.3339	15.476100000000001	15.8233	12.2615	7.8142600000000009	0.0	9.8092000000000006	0.0	1.29969	0.770347	0.708978	0.40324199999999999	0.42963199999999996	2.3663499999999988e-219	0.98253799999999991	0.47128500000000001	0.61209399999999992	1.16045	0.33344800000000002	0.22107399999999996	0.0	0.0	0.0	1.42326	0.0	0.49038699999999996	0.63498599999999994	0.55019899999999999	0.0	0.80409700000000006	0.0	0.860344	0.78500500000000006	0.68513400000000002	0.66064000000000001	0.55211599999999994	1.2595399999999999	0.89927800000000002	0.0	1.0911500000000001	2.9273700000000002	1.21959
Art8	16.382300000000001	28.140799999999999	22.017499999999998	28.1614	22.311399999999999	21.854600000000001	21.552099999999999	47.454599999999999	34.4955	31.946999999999999	34.501399999999997	21.138400000000001	78.691999999999993	28.588200000000001	13.269399999999999	20.7119	34.373800000000003	24.501200000000001	16.161200000000001	22.296900000000001	24.479500000000002	31.729500000000002	24.155799999999999	24.863099999999999	23.647300000000001	34.487900000000003	37.260599999999997	31.285699999999999	35.065199999999997	33.139200000000002	37.483600000000003	37.728700000000003	32.6145	35.381500000000003	34.927700000000002	31.260100000000001	31.524699999999999	21.008000000000003	33.027099999999997	36.697099999999999	23.811399999999999	25.799199999999999	27.406199999999998	25.650700000000001	33.815800000000003	0.0	22.575299999999999	29.825900000000001	27.4969
Art9	0.0	0.0	0.0	0.0	0.0	0.0	0.0	0.0	0.0	0.0	0.0	0.0	0.0	0.0	0.0	0.0	0.0	0.0	0.0	0.0	0.0	0.0	0.0	0.0	0.0	0.0	0.0	0.0	0.0	0.0	0.0	0.0	0.0	0.0	0.0	0.0	0.0	0.0	0.0	0.0	0.0	0.0	0.0	0.0	0.0	0.0	0.0	0.0	0.0
Asap1	12.779400000000001	7.0549300000000006	9.2515900000000002	7.6436699999999993	7.6396399999999991	5.2836300000000005	13.630100000000001	4.5227000000000004	16.0276	11.888500000000001	8.8946699999999996	12.559200000000001	0.0	4.56332	4.6506499999999997	4.9709500000000002	2.5219400000000003	1.6922200000000001	3.0089299999999999	2.57559	3.8404199999999995	2.5409799999999998	3.0468799999999998	3.0180899999999999	1.9959499999999999	0.58259300000000003	0.5850479999999999	0.6079	1.46987	0.73900200000000005	1.2548700000000002	1.52067	0.93125599999999997	1.0991500000000001	0.95696900000000007	1.24308	2.0396200000000002	3.0210599999999999	2.3612700000000002	3.6055199999999998	4.93445	4.4630700000000001	4.9380100000000002	4.8590800000000005	2.5578400000000001	0.0	3.98929	3.2997300000000003	0.0
Asator	16.410599999999999	8.9000899999999987	11.529500000000001	8.4230499999999999	9.0850299999999997	11.1561	11.590199999999999	0.50404399999999994	10.4049	10.1676	9.6273300000000006	12.427899999999999	3.7321300000000002	6.6097700000000001	7.2701600000000006	10.2561	8.25657	9.341569999999999	4.6713300000000002	10.546900000000001	5.6455900000000003	10.1121	9.7740600000000004	7.5459800000000001	11.2097	7.9054100000000007	9.0905500000000004	4.8481699999999996	7.8414100000000007	8.374839999999999	10.590199999999999	7.9792899999999998	8.7766199999999994	8.11557	8.7217399999999987	7.0875199999999996	11.5785	12.902999999999999	13.4933	12.4968	13.2826	15.4625	16.4068	14.3856	11.7166	0.0	14.542899999999999	6.5251000000000001	4.8515800000000002
Asph	0.76728499999999999	1.1482600000000001	1.15679	1.4272200000000002	0.98511700000000002	0.20369600000000002	1.18614	0.0	4.2795100000000001	1.5346200000000001	0.62360000000000004	2.01885	0.0	1.2902499999999999	3.5644499999999999	16.639199999999999	9.8779399999999988	12.039899999999999	6.3471900000000003	10.6944	9.8483900000000002	8.4098699999999997	12.4123	8.8976100000000002	10.8826	2.63958	1.6227100000000001	2.3003099999999996	1.4183299999999999	2.0982500000000002	2.39622	0.49639099999999997	1.2344999999999999	2.5827499999999999	1.1978899999999999	0.69075399999999998	4.5652999999999997	3.5558199999999998	3.82111	5.9922599999999999	4.1926399999999999	2.4776700000000003	4.2607400000000002	4.8951900000000004	1.98672	0.0	3.5820800000000004	3.92686	0.85999500000000006
Ast	0.0	0.0	0.0	0.0	0.0	0.0	0.0	0.0	0.0	0.0	0.0	0.0	0.0	0.0	7.2495000000000003	0.0	0.0	0.0	0.0	0.0	0.0	0.0	0.0	0.0	0.0	2.3521799999999997	3.9212199999999999	0.0	0.0	0.74912100000000004	0.0	0.60903300000000005	0.56155600000000006	0.0	0.0	0.0	4.0518300000000007	3.6461600000000001	5.3580199999999998	4.3411800000000005	0.81011699999999998	0.0	0.350381	0.0	0.0	0.0	0.0	0.0	1.8110200000000001
Ast-C	0.0	0.0	0.0	0.0	0.0	0.0	0.0	0.0	0.0	0.0	0.0	0.0	0.0	0.0	12.187000000000001	0.0	0.0	0.0	0.0	0.39824499999999996	0.0	1.25603	0.0	1.57988	0.0	0.0	1.50928	1.84178	3.0089900000000003	6.7153600000000004	6.9508999999999999	11.675800000000001	9.54833	3.11469	3.6743999999999999	14.6813	4.0286999999999997	4.8007200000000001	1.8251599999999999	0.0	2.6350599999999997	1.4196600000000001	0.94504599999999994	2.8060099999999997	1.7807099999999998	0.0	3.1746799999999999	3.6019400000000004	1.8807400000000001
Ast-CC	0.0	0.0	0.0	0.0	0.0	0.0	0.0	0.0	0.0	0.0	0.0	0.0	0.0	0.0	0.0	0.0	0.0	0.0	0.0	0.0	0.0	0.0	0.0	0.0	0.0	0.0	0.0	0.0	0.0	0.0	0.0	0.0	0.0	0.0	0.0	0.0	0.0	0.0	0.0	0.0	0.0	0.0	0.0	0.0	0.0	0.0	0.0	0.0	0.0
Asx	3.3439999999999999	1.79298	1.9283299999999999	2.52379	2.87338	2.0197500000000002	2.2541500000000001	1.9421299999999999	5.6884600000000001	2.2036700000000002	2.0571099999999998	3.2663500000000001	4.4695	1.32545	0.0	0.60478999999999994	0.55998000000000003	1.5115100000000001	0.52683800000000003	1.4811399999999999	0.92664400000000002	1.1942299999999999	1.4224700000000001	0.93333500000000003	1.1197299999999999	0.31278600000000001	0.55446300000000004	0.0	0.55204200000000003	0.79488999999999999	0.39821699999999999	0.42446899999999999	0.148455	0.28610799999999997	0.34240399999999999	0.0	0.21661799999999998	0.87075400000000014	0.52000800000000003	1.0663799999999999	0.31779800000000002	0.29100399999999998	0.12659799999999999	0.45807299999999995	0.48169099999999998	0.0	0.55782700000000007	0.18138900000000002	0.0
Atac1	20.318200000000001	33.057200000000002	24.136700000000001	29.164300000000001	30.8169	36.665799999999997	22.060500000000001	13.5687	10.5129	32.179499999999997	30.1812	18.8748	0.0	17.0578	57.538699999999999	29.3005	24.335599999999999	28.529499999999999	34.743099999999998	25.217400000000001	25.6632	33.179600000000001	24.183599999999998	28.814	22.104399999999998	26.7927	20.901700000000002	42.123399999999997	15.5953	24.738900000000001	21.280999999999999	18.7575	23.353300000000001	27.223400000000002	29.6633	37.118000000000002	21.6021	21.566299999999998	22.8018	19.627600000000001	17.910299999999999	16.689900000000002	18.459199999999999	14.4984	24.849900000000002	0.0	15.597999999999999	16.1904	29.233899999999998
Atac2	17.435099999999998	10.705	12.482999999999999	9.8279700000000005	11.191700000000001	12.527999999999999	11.184100000000001	14.6027	10.630699999999999	19.8764	11.9077	9.7093299999999996	12.7407	6.3667600000000002	0.0	0.47176699999999999	0.27232699999999999	0.75081999999999993	0.0	0.30217500000000003	0.175038	0.49343500000000001	0.0	0.0	0.0	0.30064099999999999	0.40378500000000001	0.0	0.0	0.76004899999999997	0.0	0.61157499999999998	0.28424499999999997	0.41944300000000001	0.0	1.71238	0.52794099999999999	1.2717399999999999	1.4006000000000001	0.18898599999999999	1.2372700000000001	1.0562799999999999	0.36934099999999997	1.04376	1.13778	0.0	1.2146399999999999	1.56349	0.0
Atac3	24.9129	24.078499999999998	33.781799999999997	24.368500000000001	24.071400000000001	21.101199999999999	29.903700000000001	15.0754	41.955599999999997	34.809399999999997	24.1738	29.8154	40.168100000000003	12.2018	0.0	13.8887	9.3712199999999992	6.0329100000000002	4.0388400000000004	6.9513399999999992	7.5073800000000004	8.0697899999999994	8.2856100000000001	11.0168	10.2254	0.68799300000000008	1.06734	0.0	1.5756700000000001	0.84984199999999999	1.7725599999999999	1.4548299999999998	0.97396700000000003	1.91967	3.3920800000000004	2.9412500000000001	1.12798	0.0	1.1161700000000001	0.20431199999999999	0.99104599999999987	2.0745	0.78408299999999997	0.82492199999999993	0.73591600000000001	0.0	1.1520000000000001	1.1772400000000001	1.1671200000000002
Ate1	55.502699999999997	72.390799999999999	63.101500000000001	59.268099999999997	65.899100000000004	58.798200000000001	58.8596	43.428100000000001	74.327100000000002	64.635000000000005	65.969999999999999	54.668300000000002	65.739800000000002	58.5533	70.022999999999996	72.5107	74.389899999999997	81.515699999999995	59.090499999999999	65.428700000000006	84.328400000000002	79.936000000000007	86.578100000000006	78.055099999999996	71.156700000000001	64.428700000000006	83.627399999999994	87.319199999999995	73.228499999999997	66.754999999999995	96.386600000000001	63.922400000000003	65.176699999999997	64.679500000000004	70.137900000000002	60.667900000000003	66.531899999999993	78.183899999999994	73.5501	85.990799999999993	78.647199999999998	67.482600000000005	87.031599999999997	67.032899999999998	82.737000000000009	0.0	62.325099999999999	87.029300000000006	81.932900000000004
Atet	0.0	0.0	0.0	0.0	0.0	0.0	0.0	0.0	0.0	0.0	0.0	0.0	0.0	0.0	0.0	0.0	0.0	0.0	0.0	0.0	0.0	0.0	0.0	0.0	0.0	0.0	0.0	0.0	0.0	0.0	0.0	0.0	0.0	0.0	0.0	0.0	0.32106799999999996	0.73664799999999997	0.0	0.11595	0.085435499999999998	0.0	0.0	0.313919	0.0	0.0	0.077044500000000002	0.0	0.0
Atf-2	31.508900000000001	33.8782	26.9526	28.898000000000003	29.775200000000002	28.424199999999999	25.375499999999999	53.343299999999999	47.747700000000002	27.731100000000001	38.145699999999998	20.692499999999999	0.0	20.980599999999999	0.0	12.572800000000001	12.468500000000001	10.957599999999999	7.7303199999999999	13.549200000000001	18.6571	19.031600000000001	16.503499999999999	14.640999999999998	19.691600000000001	2.9144000000000001	4.6064600000000002	0.0	3.2921900000000002	3.6344300000000005	3.5703199999999997	6.0734699999999995	2.78172	2.1530099999999996	4.7828300000000006	3.4273099999999999	6.2570300000000003	4.6022400000000001	3.4919300000000004	1.41943	4.1158999999999999	4.13985	3.27332	2.9990600000000001	3.4640400000000002	0.0	2.8381500000000002	2.0247599999999997	5.8662900000000002
Atf3	0.0	0.0	0.065130899999999992	0.26319199999999998	0.0	0.0	0.11878	0.39248299999999997	0.0	0.0	0.053355300000000001	0.0	0.0	0.0	0.0	0.0	0.21024099999999998	0.0	0.0	0.11499300000000001	0.0	0.095028799999999997	0.24417600000000003	0.0	0.0	0.0	0.0	0.25933600000000001	0.0	0.0	0.0	0.0	0.054253099999999992	0.20947099999999999	0.0	0.0	0.100573	0.24151700000000001	0.0	0.21628600000000001	0.056423000000000001	0.13921900000000001	0.35550500000000002	0.0	0.089477899999999999	0.0	0.0	0.0	0.0
Atf6	104.85799999999999	93.921499999999995	131.34100000000001	90.997100000000003	101.07299999999999	114.10799999999999	160.096	18.732500000000002	123.633	86.097999999999999	107.473	128.107	54.6143	102.98399999999999	42.896900000000002	177.523	133.24299999999999	135.66999999999999	54.0334	159.85399999999998	57.619700000000002	139.15100000000001	107.32299999999999	108.61200000000001	145.12100000000001	93.128299999999996	140.589	99.614199999999997	79.210899999999995	129.59799999999998	102.735	106.94	124.331	137.476	133.00200000000001	135.464	101.678	76.687200000000004	107.837	75.977500000000006	107.116	97.122799999999998	103.199	119.773	99.137299999999996	0.0	101.64299999999999	59.512700000000002	29.215800000000002
Atg1	36.7226	16.134799999999998	20.913599999999999	11.7005	18.331199999999999	10.7685	35.191400000000002	5.4132400000000001	31.813000000000002	21.962299999999999	15.2584	27.0381	23.073899999999998	11.8528	9.3176199999999998	27.760899999999999	19.056799999999999	24.6738	11.1496	19.966100000000001	12.0054	21.799499999999998	22.424499999999998	17.321300000000001	27.156300000000002	6.7759999999999998	7.1141100000000002	7.0317899999999991	9.9964100000000009	12.1396	9.7733899999999991	7.5592100000000002	9.1557999999999993	9.9675999999999991	4.0808099999999996	9.0474999999999994	10.1569	9.8941999999999997	7.1749199999999993	6.5573199999999998	8.6593499999999999	8.4771199999999993	10.8027	11.088900000000001	9.1701300000000003	0.0	11.7216	10.5412	3.9652300000000005
Atg12	51.641399999999997	134.15799999999999	108.13600000000001	148.83199999999999	168.84999999999999	164.197	107.59399999999999	244.185	87.872399999999999	98.223600000000005	136.12299999999999	119.788	402.75	151.184	28.155799999999999	43.6952	27.1191	66.847999999999999	66.618099999999998	21.764800000000001	33.294800000000002	43.678400000000003	25.179500000000001	66.313900000000004	55.876999999999995	16.043199999999999	13.722000000000001	9.9697499999999994	27.060500000000001	9.6005000000000003	29.312100000000001	5.3468599999999995	9.6933600000000002	8.4443699999999993	21.546700000000001	22.257300000000001	6.5779999999999994	0.0	2.8841799999999997	1.6531499999999999	2.2832499999999998	7.4606399999999997	1.5973899999999999	0.0	1.8734900000000001	0.0	2.2623500000000001	0.0	15.522500000000001
Atg13	26.220199999999998	16.540299999999998	17.718800000000002	12.841900000000001	17.431100000000001	13.0237	21.743500000000001	3.99925	26.041499999999999	17.2471	16.4099	18.868400000000001	9.7300399999999989	15.287599999999999	12.532500000000001	29.811	34.226399999999998	31.743200000000002	12.572000000000001	33.652900000000002	19.919699999999999	30.7928	32.502200000000002	27.2471	36.451700000000002	12.2606	14.603199999999999	26.0215	16.395399999999999	22.017299999999999	17.141400000000001	16.776900000000001	14.864599999999999	16.580400000000001	12.7872	23.481400000000001	22.335899999999999	13.575900000000001	18.261299999999999	18.394600000000001	22.087900000000001	17.517299999999999	23.392199999999999	20.905799999999999	16.589500000000001	0.0	22.439699999999998	23.016300000000001	11.164099999999999
Atg18	62.9373	33.184699999999999	35.031500000000001	25.386199999999999	29.8599	21.1707	41.7746	14.5466	14.7187	24.677900000000001	33.491100000000003	48.807499999999997	18.7484	27.0275	42.589399999999998	40.128599999999999	43.760399999999997	42.901200000000003	18.779699999999998	33.374400000000001	27.827100000000002	39.817500000000003	44.795200000000001	34.677599999999998	42.413000000000004	58.405500000000004	49.308300000000003	81.176100000000005	64.626199999999997	59.602800000000002	61.683700000000002	58.585799999999999	54.5015	53.006100000000004	42.823099999999997	38.356900000000003	92.352599999999995	105.56299999999999	87.667400000000001	109.084	93.000299999999996	93.931200000000004	95.328900000000004	94.147499999999994	73.394999999999996	281.36599999999999	85.556600000000003	88.730599999999995	48.6753
Atg2	13.906700000000001	8.4844899999999992	9.6847399999999997	4.7408800000000006	6.7821899999999991	4.6012900000000005	11.466100000000001	10.533300000000001	14.3971	8.3180499999999995	6.7342500000000003	9.5437799999999999	7.6818200000000001	4.7828099999999996	0.0	3.4643300000000004	4.0395599999999998	3.8037400000000003	0.665269	3.3101400000000001	1.97472	3.4649199999999998	3.4157900000000003	2.27732	6.6692899999999993	0.43184399999999995	0.79534199999999999	1.25003	2.1101400000000003	1.08517	0.82363500000000001	0.68089500000000003	1.6920500000000001	1.4692100000000001	1.0699799999999999	1.23648	2.1830500000000002	4.6387400000000003	0.90161499999999994	1.18832	2.0566400000000002	1.64727	2.8526700000000003	2.11477	1.4863999999999999	0.0	2.1345999999999998	2.4678900000000001	0.0
Atg4	37.288699999999999	29.390999999999998	31.475100000000001	23.5336	27.002600000000001	18.1355	30.342600000000001	28.256	45.778500000000001	29.021699999999999	25.093499999999999	27.328299999999999	8.6245899999999995	26.4575	31.794699999999999	41.290599999999998	38.374200000000002	42.9754	27.250900000000001	33.192700000000002	33.020000000000003	34.634999999999998	49.121200000000002	36.648400000000002	44.657699999999998	50.605699999999999	36.2654	32.444400000000002	53.890700000000002	43.066699999999997	41.115600000000001	46.412599999999998	45.108899999999998	49.901699999999998	27.146999999999998	30.770099999999999	83.314999999999998	96.245800000000003	66.344999999999999	88.831299999999999	76.543400000000005	79.180199999999999	73.975300000000004	68.812700000000007	58.622500000000002	134.94299999999998	75.035799999999995	74.110900000000001	37.6066
Atg5	34.538499999999999	69.196399999999997	76.252499999999998	54.401499999999999	72.9803	67.850999999999999	69.168300000000002	35.839700000000001	102.881	61.457099999999997	65.289500000000004	67.629999999999995	45.199199999999998	72.124399999999994	98.656199999999998	102.527	110.12700000000001	104.154	74.673599999999993	110.773	90.262699999999995	97.465000000000003	94.374600000000001	97.495400000000004	99.894999999999996	82.672000000000011	104.324	84.220500000000001	106.62700000000001	114.54299999999999	83.078299999999999	110.08200000000001	102.11	112.742	104.00200000000001	71.107600000000005	94.815700000000007	82.485600000000005	101.941	86.192000000000007	101.087	89.684100000000001	99.222399999999993	87.326400000000007	83.180800000000005	0.0	90.493899999999996	114.583	84.656400000000005
Atg6	31.355599999999999	30.329799999999999	30.111699999999999	33.919600000000003	36.0717	31.923500000000001	25.273800000000001	33.211399999999998	30.743400000000001	38.560400000000001	40.3386	31.4361	40.642200000000003	42.954500000000003	0.0	0.0	0.76836400000000005	0.52798699999999998	0.0	0.21161999999999997	1.0010399999999999	8.7167699999999964e-247	0.35697800000000002	1.4822500000000001	1.4538500000000001	1.7519499999999999	1.7575900000000002	0.85991700000000004	0.98965900000000007	0.0	1.0608299999999999	2.72268	0.62470600000000009	0.83103500000000008	3.5654499999999998	3.7048000000000001	2.2780200000000002	0.92662900000000004	4.0672899999999998	4.1314000000000002	1.9772299999999998	2.9683900000000003	2.6496200000000001	1.48139	2.96306	0.0	1.5463799999999999	1.5438000000000001	1.5944499999999999
Atg7	43.0214	22.310199999999998	31.286799999999999	19.019500000000001	24.7851	13.1219	25.709	5.9050199999999995	39.079099999999997	42.323	21.523499999999999	28.611799999999999	36.338900000000002	12.4742	21.9482	37.063499999999998	27.861899999999999	39.774099999999997	21.171399999999998	37.562800000000003	21.201000000000001	22.2423	42.414400000000001	32.582000000000001	35.1569	31.136199999999999	38.2684	34.869999999999997	26.404699999999998	29.5608	30.329899999999999	40.1098	36.530099999999997	33.418399999999998	26.645600000000002	17.1327	53.756700000000002	42.4634	53.179900000000004	50.371400000000001	51.702800000000003	58.142899999999997	54.536999999999999	55.707999999999998	42.9724	0.0	51.383600000000001	54.294600000000003	24.690799999999999
Atg8a	205.178	220.18299999999999	243.09099999999998	219.495	271.197	250.25599999999997	305.52199999999999	115.211	213.14700000000002	228.27000000000001	205.21299999999999	282.72399999999999	280.149	218.49799999999999	209.98400000000001	295.38799999999998	261.988	232.25400000000002	192.52599999999998	385.63400000000001	159.904	260.24099999999999	260.22900000000004	276.81400000000002	276.09100000000001	397.00699999999995	436.02699999999999	380.65600000000001	376.82499999999999	423.66300000000001	404.89800000000002	477.41900000000004	467.339	454.89999999999998	463.47800000000001	353.51199999999994	279.34399999999999	371.78899999999999	317.01499999999999	310.36500000000001	310.95699999999999	329.79400000000004	315.88999999999999	322.52299999999997	299.41000000000003	0.0	300.584	366.13300000000004	276.25400000000002
Atg8b	0.0	0.0	0.0	0.0	0.0	0.0	0.0	0.0	0.0	0.0	0.0	0.0	0.0	0.0	0.0	0.0	0.0	0.0	0.0	0.0	0.0	0.0	0.0	0.0	0.0	0.0	0.0	0.0	0.0	0.0	0.0	0.0	0.0	0.0	0.0	0.0	0.0	0.0	0.90126600000000001	0.0	0.23591700000000002	0.0	0.0	0.0	0.0	0.0	0.0	0.0	0.0
Atg9	14.821099999999999	14.8627	12.2255	6.6166199999999993	7.8543600000000007	9.3369800000000005	11.5145	7.4096899999999994	37.582299999999996	12.4589	11.5077	13.1892	26.618500000000001	8.8264199999999988	0.0	3.3855699999999995	3.7792599999999998	5.2097199999999999	1.9971400000000001	3.5614499999999998	2.7359499999999999	3.9423300000000001	5.0689800000000007	3.15313	5.8959999999999999	2.2073	1.1033200000000001	1.9964299999999999	2.8810099999999998	0.34623799999999999	0.78727599999999998	1.7900200000000002	1.7178200000000001	1.6986400000000001	0.91037500000000005	1.5943700000000001	9.3022899999999993	5.4778199999999995	5.7121900000000005	4.1101000000000001	5.50542	4.5421500000000004	6.43018	4.3168600000000001	4.9801299999999999	0.0	5.0633699999999999	7.2469000000000001	4.8316699999999999
Atox1	103.307	197.98099999999999	205.52099999999999	227.78900000000002	238.70500000000001	257.35200000000003	201.20500000000001	92.276499999999999	152.69999999999999	139.52500000000001	197.84599999999998	214.518	249.95400000000001	178.87099999999998	280.76099999999997	208.22400000000002	286.53199999999998	253.511	214.09099999999998	278.02800000000002	225.572	255.03799999999998	241.83000000000001	314.57900000000001	295.87799999999999	333.91699999999997	344.851	419.41500000000002	326.22199999999998	328.03899999999999	317.20699999999999	358.50300000000004	310.65899999999999	293.42900000000003	344.31699999999995	332.51999999999998	129.41499999999999	139.99000000000001	166.315	145.01599999999999	152.19	161.19799999999998	159.23099999999999	151.04300000000001	199.15799999999999	243.93099999999998	126.29899999999999	157.54599999999999	228.35499999999999
Atpalpha	156.37100000000001	61.627499999999998	64.6952	31.6356	45.163899999999998	25.541799999999999	71.634200000000007	14.237	72.321299999999994	65.290700000000001	47.204799999999999	71.663300000000007	74.693399999999997	29.9117	4.6637199999999996	24.3598	16.168900000000001	23.9177	5.4895300000000002	21.9846	11.886100000000001	20.753900000000002	22.6022	19.987000000000002	31.987100000000002	5.05654	5.7029699999999997	5.7332199999999993	8.1073000000000004	9.608369999999999	8.2027699999999992	7.7039200000000001	8.54589	11.411899999999999	5.8654999999999999	12.721399999999999	31.149100000000001	32.082700000000003	26.0349	19.364999999999998	23.491399999999999	21.962399999999999	26.888300000000001	21.3169	17.5762	0.0	29.1633	27.016300000000001	9.6266400000000001
AttA	0.0	0.0	0.0	0.0	0.0	0.0	0.0	0.0	0.0	0.0	0.0	0.0	0.0	0.0	0.0	0.0	0.0	0.0	0.0	0.0	0.0	0.0	0.0	0.0	0.0	0.0	0.0	0.0	0.0	0.0	0.0	0.0	0.0	0.0	0.0	0.0	0.0	0.0	0.0	0.0	0.0	0.0	0.0	0.0	0.0	0.0	0.0	0.0	0.0
AttB	0.0	0.37437500000000001	0.0	0.0	0.0	0.0	0.0	0.0	0.0	0.0	0.0	0.0	0.0	0.0	0.0	0.0	0.0	0.0	0.0	0.0	0.0	0.0	0.0	0.0	0.0	0.0	0.0	0.0	0.0	0.0	0.0	0.0	0.52965600000000002	0.0	0.0	0.0	0.82877199999999995	0.0	0.58671800000000007	0.0	0.30904699999999996	1.5891200000000001	0.64596100000000001	0.0	0.76703699999999997	0.0	0.46010000000000001	0.0	0.0
AttC	0.0	0.0	0.0	0.0	0.0	0.0	0.0	0.0	0.0	0.0	0.0	0.0	0.0	0.0	0.0	0.0	0.0	0.0	0.0	0.0	0.0	0.0	0.0	0.0	0.0	0.0	0.0	0.0	0.0	0.0	0.0	0.0	0.42853100000000005	0.0	0.0	0.0	0.0	0.0	0.0	0.0	0.0	0.0	0.0	0.0	0.0	0.0	0.0	0.0	0.0
AttD	0.0	0.0	0.0	0.0	0.0	0.0	0.0	0.0	0.0	0.0	0.0	0.0	0.0	0.0	0.0	0.0	0.0	0.0	0.0	0.0	0.0	0.0	0.0	0.0	0.0	0.0	0.0	0.0	0.0	0.0	0.0	0.0	0.0	0.0	0.0	0.0	0.0	0.0	0.0	0.0	0.0	0.0	0.0	0.0	0.0	0.0	0.0	0.0	0.0
Atu	44.500900000000001	32.036999999999999	31.147400000000001	24.7728	27.505199999999999	23.6342	39.978400000000001	84.843400000000003	52.994999999999997	43.577800000000003	27.055999999999997	34.772399999999998	56.133099999999999	28.962800000000001	62.4375	41.707099999999997	38.304000000000002	38.969900000000003	21.245100000000001	30.200299999999999	37.2502	36.837499999999999	49.9649	33.597499999999997	38.416600000000003	42.784500000000001	31.839400000000001	47.016800000000003	45.421999999999997	54.736600000000003	40.431100000000001	40.885999999999996	48.424799999999998	42.713700000000003	26.774899999999999	29.356200000000001	78.259600000000006	80.696700000000007	71.790000000000006	85.1952	75.957700000000003	76.900700000000001	80.218299999999999	70.854799999999997	46.635899999999999	0.0	80.642700000000005	70.979799999999997	30.193300000000001
Atx-1	0.0	0.67594300000000007	0.0	0.0	0.0	0.0	0.0	0.0	0.0	0.0	0.0	0.0	0.0	0.0	0.0	0.0	0.77435699999999996	0.0	2.3867700000000003	0.43045699999999998	0.0	0.0	1.0677299999999998	0.0	2.8335599999999999	7.4426300000000003	2.10331	0.0	14.029500000000001	7.8095399999999993	10.441800000000001	5.9147400000000001	5.52597	8.0542699999999989	22.885899999999999	27.820799999999998	2.4999700000000002	4.0024600000000001	4.7996800000000004	4.9607900000000003	6.6539199999999994	6.6931100000000008	11.0419	6.2587299999999999	9.7090700000000005	823.98199999999997	7.169760000000001	8.9842899999999997	10.9001
Atx2	2.64697	2.18499	2.2766000000000002	2.6457000000000002	2.4037599999999997	1.7760400000000001	2.5448300000000001	4.29352	7.6700300000000006	2.30383	2.0277700000000003	3.5423100000000001	9.355080000000001	3.5019	0.0	1.77112	2.0537000000000001	1.43733	0.98275800000000002	2.5364800000000001	1.50203	1.4071899999999999	1.9602900000000001	2.3870299999999998	3.1811099999999999	0.68811199999999995	1.2355700000000001	0.49887100000000001	3.8133900000000001	0.67518599999999995	0.83690699999999996	0.99131299999999989	1.0907899999999999	0.74851499999999993	1.34768	3.0688900000000001	1.2090799999999999	1.29911	1.9330200000000002	1.6044399999999999	1.5823700000000001	1.63127	2.8365	0.86491000000000007	1.1461600000000001	0.0	3.0030999999999999	1.1538299999999999	2.24594
Aut1	83.3536	83.055300000000003	83.594099999999997	84.321399999999997	77.157300000000006	64.479600000000005	72.179299999999998	122.65000000000001	88.887	79.367800000000003	74.368399999999994	90.845699999999994	80.260099999999994	62.0777	69.839100000000002	60.878	66.020300000000006	68.329499999999996	57.656500000000001	63.659500000000001	69.5411	71.9328	68.148399999999995	66.302899999999994	68.506500000000003	93.619600000000005	72.250900000000001	114.663	132.131	87.740300000000005	93.121700000000004	93.529300000000006	95.6785	81.783600000000007	89.571399999999997	92.746899999999997	96.860600000000005	105.94	111.50200000000001	114.09100000000001	100.955	104.914	110.929	107.565	112.958	975.49199999999996	95.039599999999993	134.80500000000001	115.486
Aven	23.179400000000001	32.996600000000001	30.188000000000002	36.5077	38.271099999999997	36.782499999999999	38.2577	31.044499999999999	77.978999999999999	40.368499999999997	37.257100000000001	22.622900000000001	18.054000000000002	30.848000000000003	0.0	27.873100000000001	35.1738	31.250499999999999	24.119299999999999	33.095599999999997	30.281199999999998	25.495999999999999	27.933000000000003	28.090599999999998	22.481400000000001	22.5533	24.6629	40.559399999999997	28.718800000000002	27.034500000000001	22.734999999999999	18.311900000000001	22.946200000000001	20.6373	25.728400000000001	38.648200000000003	19.790800000000001	14.8893	21.430900000000001	21.974	18.933399999999999	15.770200000000001	17.249099999999999	10.7387	25.979600000000001	0.0	14.472200000000001	17.263100000000001	34.472200000000001
Awh	0.0	0.0	0.0	0.0	0.0	0.0	0.0	0.0	0.0	0.0	0.0	0.0	0.0	0.0	0.0	0.0	0.0	0.0	0.0	0.0	0.0	0.0	0.0	0.0	0.0	0.0	0.0	0.0	0.0	0.0	0.20244700000000002	0.0	0.0	0.0	0.0	0.0	0.0	0.87454500000000013	0.24835100000000002	0.0	0.0	0.0	0.0	0.0	0.0	0.0	0.0	0.0	0.0
Axn	29.137499999999999	11.152999999999999	15.9749	8.29542	8.68079	8.8307300000000009	20.152799999999999	11.480700000000001	23.1419	16.409000000000002	12.1343	22.497499999999999	13.9156	5.8046600000000002	8.2484600000000015	30.2196	18.520399999999999	24.1829	8.0106899999999985	23.8141	13.945399999999999	22.602799999999998	29.956199999999999	18.673300000000001	26.728000000000002	20.4999	17.501899999999999	11.852499999999999	36.6922	23.854800000000001	18.907499999999999	24.1675	19.606100000000001	23.6357	15.2158	16.6798	60.078200000000002	59.940199999999997	44.200899999999997	43.823700000000002	48.991100000000003	46.560499999999998	54.4467	49.997100000000003	33.644399999999997	0.0	59.353499999999997	47.877299999999998	29.775500000000001
Axs	21.755500000000001	15.765599999999999	14.2074	12.959199999999999	16.767600000000002	6.9790100000000006	19.243300000000001	9.8954599999999999	12.7376	17.9026	13.1633	11.2959	6.9890699999999999	12.8972	0.0	11.9655	8.9522499999999994	6.0954199999999998	9.5037699999999994	6.8431800000000003	8.8645399999999999	18.247699999999998	11.146699999999999	10.1732	7.8900699999999997	3.4389300000000005	4.0322100000000001	1.3959600000000001	3.6371800000000003	2.76552	6.45357	2.6044200000000002	5.9122300000000001	3.5057099999999997	5.3664699999999996	6.1827699999999997	7.0696600000000007	3.1310500000000001	5.4446199999999996	4.3428500000000003	4.9700100000000003	8.0489499999999996	8.7770899999999994	8.1199300000000001	2.71469	0.0	5.4977999999999998	3.3365800000000001	4.6023899999999998
Axud1	18.075099999999999	5.1114300000000004	8.1267999999999994	4.6766300000000003	5.6894499999999999	4.3550199999999997	9.4222999999999999	5.12934	3.2292099999999997	7.7784800000000001	6.1421900000000003	12.252800000000001	16.9941	5.2656999999999998	10.1709	27.7013	13.3308	18.762	8.1980599999999999	17.410499999999999	8.9489999999999998	15.0631	14.857699999999999	14.023300000000001	19.468499999999999	13.549799999999999	16.4894	10.7468	22.605599999999999	14.672000000000001	13.177099999999999	13.514099999999999	13.0815	15.715	5.9056300000000004	6.7745399999999991	51.782800000000002	45.299500000000002	38.369399999999999	40.687100000000001	39.783900000000003	39.017800000000001	49.566699999999997	46.902900000000002	24.9026	0.0	56.520099999999999	32.465499999999999	16.015599999999999
B-H1	0.0	0.0	0.0	0.0	0.0	0.0	0.0	0.0	0.0	0.0	0.0	0.0	0.0	0.0	0.0	0.0	0.0	0.0	0.0	0.0	0.0	0.0	0.0	0.0	0.0	0.0	0.0	0.0	0.0	0.0	0.0	0.0	0.0	0.0	0.0	0.0	0.24312700000000001	0.0	0.0	0.0	0.0	0.0	0.0	0.0	0.0	0.0	0.0	0.0	0.0
B-H2	0.0	0.0	0.0	0.0	0.0	0.0	0.0	0.0	0.0	0.0	0.0	0.0	0.0	0.0	0.0	0.0	0.0	0.0	0.0	0.0	0.0	0.0	0.0	0.0	0.0	0.0	0.0	0.0	0.0	0.0	0.0	0.0	0.0	0.0	0.0	0.0	0.0	0.0	0.0	0.0	0.0	0.0	0.0	0.0	0.0	0.0	0.0	0.0	0.0
B4	22.362100000000002	12.1182	13.8444	8.5153999999999996	11.217000000000001	10.2438	17.133600000000001	5.6681400000000002	18.009699999999999	11.3756	11.965400000000001	13.408200000000001	14.9551	7.2593199999999998	5.5089499999999996	27.694000000000003	17.9541	24.402200000000001	7.4308800000000002	19.491199999999999	9.3812999999999995	17.090199999999999	20.3233	15.7751	21.211500000000001	10.7515	9.3424300000000002	18.827400000000001	19.757400000000001	10.550800000000001	12.548299999999999	10.2242	11.2163	13.0572	5.5474399999999999	7.0507600000000004	25.187200000000001	21.750999999999998	24.654199999999999	19.246099999999998	27.150500000000001	25.785999999999998	30.226299999999998	27.607399999999998	19.3507	0.0	33.875500000000002	18.805299999999999	10.6889
B52	314.70999999999998	263.68299999999999	293.93000000000001	216.70699999999999	244.53700000000001	196.08599999999998	304.863	220.40799999999999	312.52699999999999	275.36599999999999	247.43200000000002	329.28899999999999	293.54500000000002	246.46400000000003	362.14800000000002	378.548	326.85300000000001	349.37599999999998	216.47099999999998	274.32799999999997	273.44299999999998	259.88799999999998	400.80099999999999	252.36900000000003	352.40100000000001	459.62400000000002	378.35000000000002	483.18300000000005	509.98400000000004	432.346	413.58600000000001	429.49300000000005	458.03699999999998	446.25300000000004	261.22000000000003	243.45599999999999	639.48199999999997	762.3660000000001	617.851	746.37100000000009	641.82500000000005	684.84000000000003	646.81799999999998	618.26699999999994	423.94	0.0	642.327	718.57600000000002	410.01599999999996
BBS1	0.0	0.0	0.0	0.0	0.0	0.0	0.0	0.0	0.0	0.0	0.0	0.0	0.0	0.0	0.0	0.0	0.0	0.0	0.0	0.0	0.0	0.0	0.0	0.0	0.0	0.0	0.0	0.0	0.0	0.0	0.0	0.0	0.0	0.0	0.0	0.0	0.0	0.73387899999999995	0.19583599999999998	0.0	0.20901199999999998	0.18691099999999999	0.0	0.0	0.0	0.0	0.0	0.0	0.0
BBS4	0.0	0.0	0.0	0.0	0.0	0.0	0.0	0.0	0.0	0.0	0.0	0.0	0.0	0.0	0.0	0.0	0.0	0.0	0.0	0.0	0.0	0.0	0.0	0.0	0.0	0.0	0.0	0.0	0.0	0.0	0.0	0.0	0.0	0.0	0.0	0.0	0.0	0.0	0.0	0.0	0.0	0.0	0.0	0.0	0.0	0.0	0.0	0.0	0.0
BBS8	0.0	0.0	0.0	0.0	0.0	0.0	0.0	0.0	0.0	0.0	0.0	0.0	0.0	0.0	0.0	0.0	0.0	0.0	0.0	0.0	0.0	0.0	0.0	0.0	0.31720399999999999	0.0	0.0	0.0	0.0	0.0	0.0	0.47997399999999996	0.0	0.0	0.0	0.0	0.35993800000000004	0.0	0.0	0.0	0.0	0.0	0.0	0.0	0.0	0.0	0.0	0.0	0.0
BCL7-like	83.537499999999994	74.430700000000002	96.021100000000004	73.004999999999995	92.355800000000002	79.036900000000003	116.947	17.6645	73.446700000000007	56.977400000000003	75.369600000000005	112.51799999999999	37.739199999999997	61.302700000000002	37.2607	95.115899999999996	83.028599999999997	89.033699999999996	69.038600000000002	102.738	83.831599999999995	106.568	111.29000000000001	108.31999999999999	106.31299999999999	43.127299999999998	42.389899999999997	69.105099999999993	50.718600000000002	51.355699999999999	58.157499999999999	62.895600000000002	56.534599999999998	55.121200000000002	55.072699999999998	62.510300000000001	40.890599999999999	41.438600000000001	38.217199999999998	38.7378	37.344000000000001	40.909399999999998	41.464199999999998	34.638100000000001	41.722099999999998	126.559	39.506700000000002	30.1279	45.297600000000003
BEAF-32	140.36099999999999	206.167	213.38499999999999	220.31200000000001	246.482	258.58699999999999	205.60599999999999	173.321	217.40099999999998	243.19400000000002	241.274	197.083	260.77199999999999	196.52599999999998	361.35300000000001	333.834	353.87699999999995	306.75	316.03500000000003	314.07799999999997	261.392	291.57599999999996	274.27800000000002	243.72	122.262	504.82400000000001	481.48800000000006	611.35400000000004	569.65599999999995	480.64599999999996	473.15800000000002	495.97000000000003	434.959	350.12400000000002	233.27599999999998	136.505	264.524	226.09900000000002	291.20599999999996	310.94	293.49099999999999	305.02600000000001	286.536	283.64299999999997	290.31200000000001	227.666	226.76900000000001	200.18400000000003	134.88999999999999
BG4	32.334600000000002	66.7136	55.1736	71.383799999999994	71.743799999999993	84.098299999999995	70.261200000000002	51.257300000000001	78.163600000000002	67.7042	74.870400000000004	65.420000000000002	80.912599999999998	72.340400000000002	37.648400000000002	33.538600000000002	57.2136	41.947600000000001	51.847700000000003	46.751000000000005	67.722200000000001	54.6935	54.173200000000001	53.4878	53.6023	28.361499999999999	35.219700000000003	39.380600000000001	27.982099999999999	35.377200000000002	32.290900000000001	25.290299999999998	26.494	29.421600000000002	27.545000000000002	56.622199999999999	11.7903	9.4593399999999992	9.9366699999999994	18.508500000000002	11.708500000000001	14.2685	14.1509	11.611800000000001	18.0078	0.0	8.3457299999999996	14.170999999999999	9.5214499999999997
BG642163	0.0	0.0	0.0	0.0	0.0	0.0	0.0	0.0	0.0	0.0	0.0	0.0	0.0	0.0	0.0	0.0	0.0	0.0	0.0	0.0	0.0	0.0	0.0	0.0	0.0	0.0	0.0	0.0	0.0	0.0	0.0	0.0	0.0	0.0	0.0	0.0	0.0	0.0	0.0	0.0	0.0	0.0	0.0	0.0	0.0	0.0	0.0	0.0	0.0
BG642167	0.0	0.0	0.0	0.0	0.0	0.0	0.0	0.0	0.0	0.0	0.0	0.0	0.0	0.0	0.0	0.0	0.0	0.0	0.0	0.0	0.0	0.0	0.0	0.0	0.0	0.0	0.0	0.0	0.0	0.0	0.0	0.0	0.0	0.0	0.0	0.0	0.0	0.0	0.0	0.0	0.0	0.0	0.0	0.0	0.0	0.0	0.0	0.0	0.0
BG642312	0.0	0.0	0.0	0.0	0.0	0.0	0.0	0.0	0.0	0.0	0.0	0.0	0.0	0.0	0.0	0.0	0.0	0.0	0.0	0.0	0.0	0.0	0.0	0.0	0.0	0.0	0.0	0.0	0.0	0.0	0.0	0.0	0.0	0.0	0.0	0.0	0.0	0.0	0.0	0.0	0.0	0.0	0.0	0.0	0.0	0.0	0.0	0.0	0.0
BHD	0.0	3.8676599999999999	4.4903500000000003	3.2613099999999999	4.1985900000000003	5.3096500000000004	2.4147799999999999	0.0	4.0735099999999997	6.7572999999999999	2.9525399999999999	3.8185599999999997	12.468299999999999	5.0709300000000006	0.0	2.0003799999999998	0.793103	0.0	1.2178899999999999	1.0983100000000001	0.552705	0.74530399999999997	0.55135500000000004	1.26355	0.36865399999999998	0.49998999999999999	1.31986	0.0	1.7492900000000002	0.61748400000000003	0.70094199999999995	0.53050200000000003	1.17604	0.464999	0.81937700000000002	1.42692	0.82779599999999987	1.9861099999999998	1.61103	0.91212599999999999	0.499722	0.0	0.0	1.1852	0.34911799999999998	0.0	0.83595400000000009	1.7613400000000001	0.0
BI-1	154.88399999999999	207.90099999999998	186.58000000000001	197.053	195.41900000000001	189.46700000000001	188.97099999999998	103.001	246.185	171.91900000000001	209.17099999999999	216.797	173.76300000000001	197.43299999999999	372.00199999999995	326.81999999999999	240.18799999999999	207.459	195.99099999999999	329.77499999999998	196.12900000000002	199.59700000000001	227.39599999999999	282.13599999999997	240.34	419.03699999999998	396.51099999999997	338.77800000000002	410.11400000000003	360.28199999999998	381.24000000000001	453.55199999999996	413.24400000000003	423.53399999999999	380.66399999999999	368.88300000000004	275.94	256.279	308.29300000000001	315.29599999999999	274.14599999999996	274.11900000000003	302.82599999999996	267.41399999999999	300.05799999999999	0.0	286.48400000000004	292.209	255.18400000000003
BM-40-SPARC	0.0	0.0	0.0	0.0	0.0	0.0	0.0	0.0	0.0	0.0	0.0	0.0	0.0	0.0	0.0	0.0	0.0	0.0	0.0	0.0	0.0	0.0	0.0	0.0	0.0	0.0	0.0	0.0	0.0	0.860398	0.0	0.0	0.0	1.0101799999999999	0.0	0.0	0.0	0.0	0.0	0.41148100000000004	0.091352000000000003	1.32382	0.0	0.0	0.45432600000000001	0.0	0.27615200000000001	2.42021	0.0
BRWD3	5.6789100000000001	2.3418299999999999	2.3325900000000002	1.49861	2.4742799999999998	0.78755799999999998	2.8278400000000001	3.9117199999999999	0.0	3.0615399999999999	2.06507	2.9530000000000003	2.3282799999999999	1.59433	0.0	4.7600899999999999	4.8827600000000002	4.8418400000000004	1.9182700000000001	5.8677299999999999	2.6340499999999998	5.6837400000000002	6.4337300000000006	4.4951300000000005	7.5761399999999997	4.8889500000000004	5.6824699999999995	2.86585	16.123200000000001	7.563089999999999	5.6374599999999999	4.0609099999999998	6.1031300000000002	5.37845	3.08636	2.1363799999999999	26.4543	24.364799999999999	18.456	19.4482	21.807400000000001	22.738800000000001	25.215599999999998	20.289899999999999	10.7897	0.0	27.554099999999998	12.9398	7.8115600000000009
Bace	0.0	0.0	0.0	0.0	0.0	0.0	0.0	0.0	0.0	0.0	0.0	0.0	0.0	0.0	0.0	0.0	0.0	0.0	0.0	0.0	0.0	0.0	0.0	0.0	0.0	0.0	0.0	0.0	0.0	0.0	0.0	0.0	0.0	0.0	0.0	0.0	0.0	0.0	0.0	0.0	0.0	0.0	0.0	0.0	0.0	0.0	0.0	0.0	0.0
Baldspot	80.676699999999997	60.359299999999998	68.180499999999995	45.0092	56.2652	50.639600000000002	71.6678	6.5477999999999996	92.121600000000001	61.796700000000001	58.819099999999999	63.537599999999998	49.989100000000001	60.0959	19.5137	62.722000000000001	54.571599999999997	63.5486	24.313400000000001	47.033900000000003	46.119900000000001	47.259399999999999	54.640500000000003	60.202199999999998	58.962899999999998	27.396999999999998	38.858199999999997	35.273499999999999	35.221200000000003	46.366300000000003	36.299999999999997	37.469200000000001	38.796900000000001	37.8947	33.360300000000002	39.697400000000002	23.569800000000001	24.072500000000002	20.344100000000001	22.657499999999999	27.425699999999999	25.2087	23.640799999999999	30.9115	29.300599999999999	0.0	28.4191	20.750999999999998	18.0916
Bap	22.8169	23.371500000000001	26.541399999999999	16.637699999999999	21.364100000000001	17.727499999999999	29.4482	17.828900000000001	45.573399999999999	22.0442	24.911999999999999	26.814800000000002	11.972000000000001	13.9457	18.0319	39.656100000000002	37.035800000000002	48.261800000000001	18.4634	31.638400000000001	34.857799999999997	38.982900000000001	47.104700000000001	29.9892	42.790399999999998	13.395300000000001	21.424900000000001	25.079799999999999	28.814	21.029299999999999	26.836300000000001	21.3612	19.1844	19.664200000000001	14.0426	12.621700000000001	33.334699999999998	36.618899999999996	33.645099999999999	35.892299999999999	38.859499999999997	39.6023	37.740600000000001	35.851199999999999	32.005600000000001	0.0	47.456400000000002	33.698900000000002	26.991700000000002
Bap170	32.392099999999999	11.034000000000001	14.5853	9.0913899999999988	11.0106	9.3858899999999998	18.110099999999999	9.4654000000000007	18.8291	15.917899999999999	11.318899999999999	11.2561	20.0671	9.434289999999999	8.3395600000000005	13.094799999999999	14.1121	15.1008	6.3759300000000003	12.515000000000001	5.51722	13.212300000000001	15.0426	9.6960999999999995	16.725999999999999	11.056800000000001	12.9145	10.306900000000001	23.709900000000001	18.261399999999998	10.1617	12.3261	14.212899999999999	14.5396	8.1131700000000002	8.1461600000000001	37.000900000000001	38.431999999999995	29.120000000000001	28.588100000000001	32.015099999999997	31.717099999999999	32.981900000000003	29.581700000000001	19.572900000000001	0.0	38.8949	22.999500000000001	15.7494
Bap55	106.913	127.883	134.666	124.139	114.12	120.241	137.43600000000001	132.702	120.53399999999999	130.99200000000002	124.075	132.55200000000002	61.7241	118.431	135.316	165.21299999999999	161.48599999999999	158.69200000000001	138.398	136.006	171.53	135.898	155.86000000000001	163.577	155.59899999999999	128.81299999999999	136.27500000000001	128.02000000000001	156.071	159.215	183.59299999999999	150.09399999999999	156.727	133.79399999999998	141.07900000000001	133.04499999999999	169.88299999999998	148.73599999999999	162.57499999999999	177.935	183.49400000000003	162.86600000000001	165.69799999999998	161.405	166.166	0.0	144.81399999999999	185.91499999999999	126.211
Bap60	180.94200000000001	161.38900000000001	175.58799999999999	132.99000000000001	145.804	136.61600000000001	181.41	186.965	202.97	196.31200000000001	166.31900000000002	172.35400000000001	196.86700000000002	162.61000000000001	283.50099999999998	228.821	261.51499999999999	245.602	176.25	213.67400000000001	220.905	207.42599999999999	261.05700000000002	221.94	244.56400000000002	293.50400000000002	261.43200000000002	279.48099999999999	347.47800000000001	322.94200000000001	315.16000000000003	308.673	302.96800000000002	281.26299999999998	222.21799999999999	186.62099999999998	290.12700000000001	299.91900000000004	317.56799999999998	343.06900000000002	307.13900000000001	300.49700000000001	300.65499999999997	303.78700000000003	257.09800000000001	149.149	291.87299999999999	297.59300000000002	253.36099999999999
Bem46	43.983699999999999	44.699399999999997	44.759999999999998	29.763400000000001	38.434399999999997	34.969000000000001	53.085000000000001	18.173400000000001	45.894199999999998	56.116500000000002	35.739899999999999	61.325099999999999	52.248000000000005	38.9619	28.041499999999999	34.962499999999999	36.189799999999998	35.676299999999998	18.557099999999998	34.873100000000001	48.229999999999997	39.140999999999998	37.375900000000001	38.648099999999999	39.969299999999997	16.450600000000001	20.5093	17.911899999999999	25.138400000000001	17.463100000000001	20.903099999999998	18.361699999999999	23.3383	18.052099999999999	25.050999999999998	31.3216	12.829000000000001	20.5473	14.7507	14.495200000000001	16.361499999999999	17.510300000000001	14.2895	19.974599999999999	15.5825	0.0	17.433700000000002	24.680499999999999	14.873699999999999
Best1	31.165099999999999	22.941400000000002	28.3809	19.638999999999999	22.343900000000001	20.422899999999998	29.011700000000001	18.415099999999999	26.941199999999998	35.602200000000003	26.956199999999999	23.371300000000002	25.437100000000001	19.73	0.0	3.3791500000000001	3.2804599999999997	3.3284800000000003	0.59617900000000001	2.9643599999999997	3.6737099999999998	2.78241	3.9234699999999996	2.9883099999999998	4.6055299999999999	1.1279299999999999	1.5994200000000001	1.4641600000000001	1.3149600000000001	1.8120400000000001	1.3548100000000001	0.0	1.42367	0.63400800000000002	1.17841	2.7167400000000002	1.7467299999999999	0.0	0.63589200000000001	1.0266500000000001	1.8197700000000001	1.35514	1.3796600000000001	1.3209500000000001	0.53122199999999997	66.000799999999998	1.4671000000000001	1.24594	2.2486299999999999
Best2	0.0	0.0	0.0	0.0	0.0	0.0	0.0	0.0	0.0	0.0	0.0	0.0	0.0	0.0	0.0	0.31529099999999999	0.0	0.0	0.0	0.0	0.0	0.0	0.0	0.0	0.0	1.86372	0.0	0.0	0.0	0.0	0.0	0.0	0.0	0.0	0.0	0.0	11.238099999999999	6.4520099999999996	3.4203699999999997	3.1766400000000004	0.54630400000000001	0.0	0.124107	0.0	0.0	0.0	0.0	0.0	0.0
Best3	0.0	0.0	0.55294399999999999	0.0	0.0	0.0	0.0	0.0	0.0	0.0	0.0	0.0	0.0	0.0	0.0	0.0	0.0	0.0	0.0	0.253585	0.0	0.0	0.0	0.0	0.0	0.0	0.0	0.0	0.0	0.0	0.0	0.0	0.0	0.0	0.0	0.0	0.0	0.0	0.0	0.0	0.0	0.0	0.0	0.0	0.0	0.0	0.0	0.83951000000000009	0.0
Best4	0.0	0.0	0.0	0.0	0.0	0.0	0.0	0.0	0.0	0.0	0.0	0.0	0.0	0.0	0.0	0.0	0.0	0.0	0.0	0.0	0.0	0.0	0.0	0.0	0.0	0.0	0.0	0.0	0.0	0.0	0.0	0.0	0.0	0.0	0.0	0.0	0.0	0.0	0.0	0.0	0.0	0.0	0.0	0.0	0.0	0.0	0.0	0.0	0.0
Bet1	71.140199999999993	95.574799999999996	97.429100000000005	154.47299999999998	127.119	144.90200000000002	88.044899999999998	172.54499999999999	99.574200000000005	116.96899999999999	104.124	98.348299999999995	52.7166	135.76400000000001	0.0	5.77346	11.5756	6.3203699999999996	0.0	5.9228399999999999	13.250299999999999	0.0	6.1277499999999998	10.446099999999999	12.207100000000001	1.3734899999999999	5.7119800000000005	0.0	1.2503500000000001	3.3087300000000002	3.5587300000000002	2.8964699999999999	1.6488499999999999	3.2141000000000002	5.3020300000000002	21.376999999999999	1.12609	2.64656	0.71101599999999998	0.0	0.18598599999999998	0.69656400000000007	0.62747200000000003	0.0	0.0	0.0	0.0	0.0	0.0
Bet3	63.607500000000002	101.63200000000001	80.015600000000006	104.7	95.482100000000003	100.223	87.6999	48.380499999999998	83.433499999999995	88.936899999999994	100.395	106.426	128.38399999999999	106.42100000000001	92.656599999999997	131.91999999999999	127.696	104.029	105.59700000000001	133.97399999999999	122.477	114.48700000000001	108.764	142.56299999999999	145.05799999999999	170.79300000000001	166.43200000000002	208.47299999999998	183.33700000000002	176.18099999999998	145.745	173.31900000000002	167.386	154.62	145.08500000000001	234.38299999999998	101.395	112.50700000000001	115.417	119.63200000000001	118.416	97.170199999999994	118.875	100.387	134.048	234.095	114.42299999999999	117.92100000000001	147.845
Bet5	50.580199999999998	53.514099999999999	51.072899999999997	68.9191	65.769999999999996	72.972300000000004	48.756900000000002	154.33700000000002	18.769000000000002	34.338799999999999	61.077800000000003	47.458300000000001	43.7883	59.747	98.807699999999997	58.631900000000002	116.081	91.789500000000004	98.824700000000007	98.647099999999995	114.44799999999999	55.688800000000001	85.531599999999997	110.521	88.528800000000004	111.08799999999999	92.464100000000002	128.16200000000001	101.411	89.086299999999994	109.81200000000001	95.922000000000011	74.805700000000002	84.134	93.319199999999995	97.683199999999999	48.788600000000002	49.060699999999997	73.913700000000006	62.412100000000002	52.761099999999999	69.145499999999998	68.717600000000004	73.319000000000003	70.477800000000002	0.0	42.136800000000001	80.843400000000003	101.199
Bgb	80.789699999999996	122.16799999999999	132.351	111.714	134.946	125.161	150.66499999999999	145.60499999999999	145.041	141.37200000000001	117.602	149.67600000000002	187.898	123.37200000000001	294.18700000000001	183.02900000000002	155.024	178.20099999999999	167.703	140.38200000000001	163.166	133.422	187.30799999999999	158.136	186.447	235.607	221.71799999999999	251.81900000000002	227.39700000000002	216.142	227.42400000000001	226.00200000000001	209.44200000000001	214.94400000000002	205.04900000000001	147.36799999999999	128.05600000000001	118.03399999999999	138.02700000000002	136.37	127.79299999999999	129.84100000000001	129.18100000000001	126.794	126.441	240.38900000000001	117.92399999999999	133.91299999999998	141.40899999999999
BicC	413.11300000000006	194.053	251.76300000000001	141.471	192.74400000000003	125.12100000000001	341.12599999999998	96.083299999999994	305.70400000000001	256.79599999999999	187.42700000000002	303.20799999999997	224.41200000000001	130.22299999999998	0.0	1.3923399999999999	0.80373400000000006	0.275563	1.2327600000000001	1.04966	1.47532	1.5039899999999999	1.1954400000000001	1.6076999999999999	4.2413999999999996	1.21071	0.50657700000000006	0.0	0.447766	0.50601400000000007	0.57691899999999996	0.64466999999999997	0.54241400000000006	0.190051	2.8845800000000001	4.30159	0.0	0.38275599999999999	0.540246	0.149286	0.145098	0.40592499999999998	0.14164300000000002	0.31876599999999999	0.42274899999999999	0.0	0.084469699999999995	0.43776899999999996	0.642177
BicD	141.87700000000001	67.615700000000004	85.093999999999994	44.240600000000001	56.819299999999998	43.788200000000003	90.2971	28.862500000000001	85.213200000000001	72.190200000000004	53.219200000000001	78.860100000000003	30.574300000000001	36.101599999999998	17.904399999999999	67.766800000000003	48.633299999999998	52.280000000000001	23.0702	38.944000000000003	27.454799999999999	44.720300000000002	40.737699999999997	41.976799999999997	54.375500000000002	24.835699999999999	29.081399999999999	24.142199999999999	41.082799999999999	28.546199999999999	37.242100000000001	30.860099999999999	29.845700000000001	26.206900000000001	33.330100000000002	51.799999999999997	36.293900000000001	22.9329	25.919499999999999	22.227499999999999	25.4284	20.400600000000001	22.629999999999999	20.306100000000001	18.8551	119.67299999999999	23.4802	17.7529	16.460999999999999
Bili	0.0	0.0	0.0	0.0	0.0	0.0	0.0	0.0	0.0	0.0	0.0	0.0	0.0	0.0	0.0	0.0	0.19531999999999999	0.0	0.0	0.0	0.0	0.0	0.0	0.0	0.0	1.2415799999999999	0.139179	0.0	0.0	0.0	0.29120799999999997	0.0	0.097329899999999997	0.095370700000000003	0.0	0.0	0.72171700000000005	3.09009	0.95395400000000008	0.256129	0.23156300000000002	0.0	0.12729599999999999	0.0	0.0	0.0	0.093058699999999994	0.0	0.0
Bin1	133.42400000000001	200.18000000000001	166.24900000000002	292.483	265.02999999999997	296.37099999999998	176.76300000000001	231.99599999999998	124.708	162.66899999999998	207.74099999999999	198.25799999999998	241.50400000000002	252.47400000000002	505.32999999999998	233.22400000000002	273.01299999999998	214.21700000000001	379.22300000000001	303.63299999999998	258.53199999999998	198.91	245.40000000000001	292.846	277.58600000000001	604.46300000000008	424.76199999999994	417.01999999999998	537.43399999999997	369.51900000000001	358.68900000000002	497.98800000000006	443.27099999999996	440.23599999999999	541.71199999999999	431.017	236.678	262.096	239.42700000000002	273.952	197.852	230.38099999999997	247.11000000000001	248.31599999999997	260.79300000000001	933.99300000000005	261.50999999999999	295.98599999999999	313.24799999999999
Bj1	267.73900000000003	222.291	232.06299999999999	176.75999999999999	200.66999999999999	155.41499999999999	235.76499999999999	191.00400000000002	229.11700000000002	259.52600000000001	199.21099999999998	186.46299999999999	274.94900000000001	191.58599999999998	332.96600000000001	330.17699999999996	315.12	300.74000000000001	178.40099999999998	265.93799999999999	251.85599999999999	245.226	342.779	217.74299999999999	302.62799999999999	300.37400000000002	301.75200000000001	336.20099999999996	335.255	316.30900000000003	300.22000000000003	341.51900000000001	313.947	332.73000000000002	228.31599999999997	212.86900000000003	507.24000000000001	458.70499999999998	480.49400000000003	499.29300000000001	477.11300000000006	494.36300000000006	477.66199999999998	490.98199999999997	372.42699999999996	0.0	478.69400000000002	486.346	306.97800000000001
Bka	68.203900000000004	125.824	113.37100000000001	160.453	155.995	157.42500000000001	88.967100000000002	203.06400000000002	119.90600000000001	129.625	138.35900000000001	96.286699999999996	203.93700000000001	150.36099999999999	183.48400000000001	85.084900000000005	150.16399999999999	134.05600000000001	210.42700000000002	114.38	142.24100000000001	162.09999999999999	130.07900000000001	173.06900000000002	152.053	200.37599999999998	205.018	255.99799999999999	216.84999999999999	198.09099999999998	227.18700000000001	195.99299999999999	192.083	177.10400000000001	216.68400000000003	242.297	73.711299999999994	57.246099999999998	75.984999999999999	100.56700000000001	70.611500000000007	89.879400000000004	96.985200000000006	81.198499999999996	100.024	0.0	53.457599999999999	76.582499999999996	115.652
Blimp-1	0.0	0.0	0.0	0.0	0.0	0.0	0.0	0.0	0.0	0.0	0.0	0.0	0.0	0.0	0.0	0.0	0.0	0.0	0.0	0.0	0.0	0.0	0.0	0.0	0.0	0.0	0.0	0.0	0.0	0.0	0.0	0.0	0.0	0.0	0.0	0.0	0.0	0.0	0.0	0.0	0.0	0.088080800000000001	0.0	0.0	0.0	0.0	0.0	0.0	0.0
Bmcp	33.550899999999999	31.8002	30.7791	26.2454	27.913699999999999	31.462800000000001	35.509599999999999	13.0997	9.0527100000000011	24.395399999999999	27.9587	26.0047	10.3706	30.929500000000001	10.2654	25.043000000000003	22.6784	23.398499999999999	10.3827	26.6629	26.422499999999999	28.840499999999999	26.257300000000001	23.222799999999999	34.370600000000003	5.8037400000000003	6.5952600000000006	13.695	7.8427199999999999	9.0176800000000004	4.9814300000000005	12.539400000000001	8.3858699999999988	5.2661800000000003	3.4340699999999997	11.5435	3.0983999999999998	5.3989000000000003	3.2054099999999996	5.2968400000000004	3.94415	3.7506599999999999	5.3111499999999996	4.41526	3.8807800000000001	0.0	6.0613000000000001	6.9843899999999994	3.10527
BoYb	15.104100000000001	12.1914	12.1637	4.3885899999999998	8.6990300000000005	8.0272199999999998	14.151199999999999	2.9573499999999999	11.2333	13.5517	8.2285699999999995	12.9884	4.4095300000000002	4.8461699999999999	6.7535699999999999	16.174199999999999	13.613799999999999	17.7179	3.60175	13.015499999999999	12.222999999999999	16.1646	13.2944	11.072000000000001	16.8264	12.4871	16.8767	9.4880100000000009	16.250999999999998	16.728200000000001	14.8499	13.5434	15.0608	15.2453	9.3302800000000001	8.988430000000001	22.569700000000001	28.036300000000001	24.063199999999998	26.1737	24.606400000000001	21.1843	27.793299999999999	23.219899999999999	18.409300000000002	0.0	26.043900000000001	18.490500000000001	7.2848499999999996
BobA	0.0	0.0	0.0	0.0	0.0	0.0	0.0	0.0	0.0	0.0	0.0	1.0478399999999999	0.0	0.0	27.247199999999999	17.147200000000002	34.479700000000001	38.830300000000001	34.314399999999999	42.283299999999997	49.380499999999998	44.6218	43.112499999999997	62.995199999999997	69.663700000000006	23.5016	25.855799999999999	17.773299999999999	29.4633	35.845300000000002	68.715699999999998	63.917900000000003	48.367800000000003	45.209699999999998	138.56299999999999	115.37899999999999	1.29966	12.508699999999999	15.033300000000001	7.8975899999999992	10.6196	21.894100000000002	18.263400000000001	27.359000000000002	70.016099999999994	494.267	26.364699999999999	38.867699999999999	59.885899999999999
Br140	3.9054099999999998	1.4379500000000001	1.9974799999999999	1.3367599999999999	1.1961700000000002	1.1450499999999999	2.0598900000000002	3.37826	3.1002200000000002	2.6940499999999998	1.9218099999999998	2.3788200000000002	0.0	0.66602899999999998	1.8753099999999998	2.7260599999999999	1.8379799999999999	3.06555	1.61354	2.3524599999999998	1.31063	4.4451800000000006	3.2625599999999997	2.45011	2.4888699999999999	1.0686599999999999	0.177649	1.58507	4.7925300000000002	0.33449899999999999	0.38619300000000001	1.3241799999999999	0.96330400000000005	0.76292099999999996	0.66697600000000001	3.4852599999999998	1.7180299999999999	2.0603799999999999	1.60097	1.9670299999999998	1.6795599999999999	1.66065	2.2911700000000002	1.8354999999999999	2.1933099999999999	0.0	2.6607599999999998	2.11375	0.983626
Brca2	18.7029	21.756699999999999	21.831700000000001	21.585999999999999	20.996500000000001	26.248100000000001	26.047499999999999	7.9345699999999999	12.3337	30.482800000000001	26.314299999999999	18.420200000000001	13.050599999999999	22.467400000000001	0.0	0.0	0.0	0.28652499999999997	0.0	0.22875900000000002	0.0	0.185025	0.193888	0.31138399999999999	0.0	0.44949700000000004	0.15104000000000001	0.0	0.0	0.0	0.0	0.0	0.105931	0.51322699999999999	0.73662899999999998	0.62781399999999998	0.0	0.0	0.136402	0.14316700000000002	0.25827	0.139122	0.42382500000000001	0.40841700000000003	0.17826500000000001	0.0	0.20877699999999999	0.0	0.0
Brd	0.0	0.0	0.0	0.0	0.0	0.0	0.0	0.0	0.0	0.0	0.0	0.0	0.0	0.0	184.19099999999997	46.954700000000003	93.557699999999997	131.298	102.88600000000001	107.44499999999999	176.36799999999999	172.09400000000002	125.169	192.76300000000001	141.64500000000001	39.300800000000002	63.663499999999999	66.858699999999999	108.25200000000001	97.753999999999991	148.93000000000001	105.82299999999999	136.261	105.499	149.21700000000001	221.09200000000001	4.64133	14.5166	8.3585799999999999	13.2042	19.283300000000001	50.749099999999999	43.281799999999997	45.101399999999998	46.956000000000003	0.0	33.434600000000003	53.1738	65.211200000000005
Brd8	5.1626400000000006	4.4222400000000004	2.8982999999999999	4.5842499999999999	3.0480900000000002	2.2759900000000002	4.08338	3.2294999999999998	5.6604299999999999	4.4847199999999994	4.0205900000000003	3.2520599999999997	12.693199999999999	5.99993	8.56067	4.8931399999999998	8.1070100000000007	8.2270399999999988	6.5035699999999999	7.8662999999999998	7.6679100000000009	8.8720199999999991	8.8190500000000007	7.7980800000000006	10.8819	5.6088500000000003	5.2760199999999999	13.2203	13.656599999999999	10.7217	5.3695399999999998	8.8672000000000004	5.9884699999999995	7.3579600000000003	2.3354699999999999	5.4222000000000001	18.384899999999998	23.236699999999999	16.483499999999999	17.134599999999999	17.892700000000001	15.568300000000001	17.440000000000001	17.568200000000001	8.27515	0.0	15.6691	15.004300000000001	11.376300000000001
Bre1	57.646099999999997	30.412299999999998	33.142299999999999	22.254300000000001	29.6142	20.581099999999999	40.443300000000001	20.0731	58.310299999999998	38.749499999999998	29.383299999999998	39.980699999999999	41.5426	21.640999999999998	25.535699999999999	44.119799999999998	46.599800000000002	54.119799999999998	19.260400000000001	46.819699999999997	27.855799999999999	49.396799999999999	51.235399999999998	44.623100000000001	56.092700000000001	40.954099999999997	39.4876	61.896700000000003	56.234200000000001	46.609400000000001	47.618000000000002	42.929600000000001	39.090000000000003	44.857799999999997	30.442699999999999	29.072900000000001	108.04700000000001	97.407300000000006	98.273700000000005	101.82799999999999	99.156899999999993	99.896600000000007	103.11200000000001	105.00200000000001	71.510300000000001	267.36099999999999	107.81700000000001	77.212000000000003	49.336000000000006
Brf	36.145200000000003	22.229099999999999	18.1938	14.370200000000001	15.7156	12.9841	21.1128	17.1936	27.6724	27.849399999999999	18.9939	21.688700000000001	22.5852	13.2723	8.1586800000000004	13.0718	16.363199999999999	20.599799999999998	11.9626	16.795300000000001	15.8279	17.996300000000002	19.414899999999999	14.574999999999999	22.840199999999999	9.6592300000000009	18.184899999999999	20.963699999999999	19.405100000000001	20.979299999999999	18.8538	11.397500000000001	14.807399999999999	18.872699999999998	9.9678000000000004	12.445	19.980599999999999	22.969999999999999	25.235800000000001	24.4147	22.400300000000001	23.914200000000001	27.2044	23.653400000000001	15.4664	0.0	26.445999999999998	17.704799999999999	13.6287
Bro	0.0	0.0	0.0	0.0	0.0	0.0	0.0	0.0	0.0	0.0	0.0	0.0	111.85299999999999	10.959099999999999	668.27300000000002	255.96200000000002	331.37099999999998	315.16700000000003	392.59399999999999	289.55599999999998	280.16700000000003	232.24400000000003	276.95099999999996	235.34099999999998	212.042	785.173	828.7639999999999	898.38699999999994	1121.75	845.78699999999992	920.91199999999992	926.84800000000007	772.423	754.423	838.923	1245.4100000000001	661.59300000000007	753.53399999999999	841.15999999999997	910.20399999999995	806.97199999999998	833.70000000000005	731.55999999999995	785.59699999999998	981.745	430.755	649.149	842.76499999999999	1309.8900000000001
Bruce	9.1094500000000007	2.33765	1.9115099999999998	1.2140799999999998	2.14703	1.7757599999999998	1.6385700000000001	1.7330299999999998	3.3126500000000001	2.1449500000000001	2.2580100000000001	3.8027199999999999	2.0190299999999999	2.4183500000000002	0.0	0.223244	0.215421	0.95843899999999993	0.70146700000000006	0.38231799999999999	0.24880100000000002	0.46739700000000001	0.58756600000000003	0.39310400000000001	0.56824300000000005	0.42531000000000002	0.349049	0.098130899999999993	0.62285200000000007	0.47820299999999999	0.24583400000000002	0.33898699999999998	0.24642399999999998	0.48404300000000006	0.38829400000000003	1.0764499999999999	0.49142700000000006	0.0	0.16279200000000002	0.292879	0.38421700000000003	0.32695000000000002	0.22989699999999999	0.363873	0.391536	0.0	0.442137	0.24645300000000003	0.607263
Bsg	225.697	144.69	167.41900000000001	104.25	144.108	110.06200000000001	199.96299999999999	16.027999999999999	156.172	103.02200000000001	110.76700000000001	183.738	82.365200000000002	108.035	65.417000000000002	218.17400000000001	153.542	148.47200000000001	55.8033	191.84299999999999	77.745699999999999	179.59900000000002	161.029	160.31299999999999	180.84	172.804	214.24900000000002	193.80599999999998	158.99600000000001	218.833	188.56999999999999	213.52900000000002	229.59999999999999	255.38900000000001	182.60499999999999	182.041	245.22299999999998	229.51900000000001	240.33799999999999	204.42700000000002	244.16499999999999	221.63200000000001	246.99900000000002	263.29500000000002	213.65599999999998	50.604500000000002	232.84400000000002	162.43000000000001	102.133
Bsg25A	1.66428	0.41323500000000002	0.0	0.0	0.0	0.0	0.0	0.0	0.0	0.0	0.0	3.2761400000000003	118.06399999999999	9.7578199999999988	472.63999999999999	373.935	382.29199999999997	287.80799999999999	307.41200000000003	294.16000000000003	303.02299999999997	256.20799999999997	227.08199999999999	230.393	174.13800000000001	1052.55	1142.8800000000001	883.26800000000003	1198.9000000000001	1088.26	1130.1900000000001	1127.1700000000001	1036.3299999999999	956.26699999999994	1006.17	1200.25	1304.6400000000001	1110.8199999999999	1313.8900000000001	1287.2	1216.95	1257.77	1054.8099999999999	1032.04	1053.6400000000001	227.53900000000002	923.89499999999998	1074.3	1178.4200000000001
Bsg25D	17.8459	9.0119500000000006	8.208219999999999	4.8238199999999996	7.6758499999999996	6.3235000000000001	6.2238600000000002	2.4969000000000001	10.7758	11.7235	8.1166800000000006	8.7544599999999999	80.075000000000003	11.1165	48.8718	59.161700000000003	53.181899999999999	53.381799999999998	28.689800000000002	44.9998	30.113700000000001	38.2864	44.237200000000001	32.771700000000003	38.277099999999997	151.15700000000001	158.541	168.20599999999999	252.37	200.137	207.55799999999999	218.39500000000001	205.56799999999998	187.17500000000001	134.459	190.28900000000002	636.91800000000001	575.56600000000003	512.51999999999998	547.66499999999996	531.81899999999996	523.83500000000004	516.31399999999996	550.52999999999997	419.99599999999998	202.83700000000002	550.50300000000004	420.66699999999997	278.13400000000001
BtbVII	31.905999999999999	12.6737	13.7728	13.205500000000001	15.043100000000001	8.2685700000000004	18.424600000000002	15.585000000000001	23.045500000000001	20.367999999999999	16.270099999999999	20.482199999999999	12.342700000000001	8.7586999999999993	8.3719099999999997	21.409800000000001	11.834300000000001	16.452100000000002	11.907999999999999	15.6493	16.444700000000001	14.8592	19.1614	16.552099999999999	21.0501	2.99844	2.8009200000000001	5.57925	6.2398999999999996	6.5583399999999994	6.2288600000000001	5.3336300000000003	3.5750800000000003	4.2952699999999995	3.1404900000000002	6.0465099999999996	6.2955300000000003	6.5199300000000004	5.3230399999999998	6.0538300000000005	6.76267	7.135089999999999	7.6486899999999993	5.4955300000000005	3.8864099999999997	0.0	9.4660499999999992	5.0891999999999999	4.5183999999999997
Btd	0.0	0.0	0.0	0.0	0.0	0.0	0.0	0.0	0.0	0.0	0.0	0.0	0.0	0.0	0.0	0.0	0.0	0.0	0.0	0.0	0.0	0.0	0.0	0.0	0.0	0.0	0.0	0.0	0.0	0.0	0.0	0.0	0.23137399999999997	0.0	0.0	0.0	0.0	0.0	0.0	0.0	0.0	0.0	0.0	0.0	0.0	0.0	0.0	0.0	0.0
Bteb2	0.0	0.0	0.0	0.0	0.0	0.0	0.0	0.0	0.0	0.0	0.0	0.0	0.0	0.0	0.0	0.0	0.0	0.0	0.0	0.0	0.0	0.0	0.0	0.0	0.0	0.0	0.0	0.0	0.0	0.0	0.0	0.0	0.0	0.0	0.0	0.0	0.0	0.0	0.0	0.0	0.0	0.0	0.0	0.0	0.0	0.0	0.0	0.0	0.0
BthD	158.774	241.40299999999999	227.69999999999999	244.04499999999999	240.19200000000001	240.405	188.673	327.33199999999999	196.86099999999999	197.14099999999999	217.14700000000002	167.72499999999999	223.98699999999999	207.70099999999999	297.03500000000003	135.023	206.29499999999999	175.239	196.93200000000002	169.27700000000002	213.392	208.57400000000001	190.44	216.053	217.458	304.85599999999999	312.15699999999998	259.03300000000002	368.12400000000002	312.43599999999998	339.23800000000006	328.40899999999999	309.161	260.02099999999996	347.82599999999996	474.67800000000005	165.17400000000001	155.31799999999998	170.76300000000001	179.81999999999999	161.30000000000001	161.184	149.72	152.19799999999998	205.05900000000003	0.0	162.06799999999998	171.21099999999998	227.92700000000002
Btk29A	85.8215	53.1023	65.6464	32.830599999999997	45.121699999999997	36.3202	68.587199999999996	14.9673	50.825800000000001	68.267200000000003	56.5075	50.844799999999999	87.267099999999999	32.588000000000001	18.5517	94.262	75.878500000000003	104.37200000000001	33.233400000000003	88.808800000000005	58.488100000000003	71.7958	91.834400000000002	65.1477	108.81299999999999	63.919400000000003	84.585599999999999	94.753799999999998	78.780500000000004	90.636399999999995	69.913799999999995	82.267700000000005	87.073999999999998	91.821700000000007	55.498100000000001	59.579700000000003	177.608	185.12700000000001	154.99100000000001	158.78100000000001	167.166	157.68200000000002	173.41400000000002	153.04300000000001	106.925	67.027600000000007	171.96200000000002	115.553	48.265099999999997
Bub1	25.931100000000001	16.601400000000002	21.3674	13.101599999999999	13.9239	10.576700000000001	19.378900000000002	7.52278	34.459200000000003	23.115300000000001	17.775300000000001	17.646699999999999	38.871899999999997	13.4846	1.2312299999999998	13.708299999999999	10.812000000000001	17.552800000000001	7.6870699999999994	13.9679	9.1577199999999994	12.3703	12.755599999999999	12.767899999999999	23.372199999999999	2.6754099999999998	6.0538300000000005	8.7639700000000005	8.0277999999999992	9.8064100000000014	7.0610100000000005	4.5060400000000005	8.3858199999999989	5.6977900000000004	2.9472700000000001	9.2424699999999991	23.204899999999999	16.417000000000002	13.7996	13.3368	14.9153	12.971500000000001	13.5541	14.845800000000001	7.4392899999999997	0.0	18.0611	10.9671	6.17157
Bub3	202.238	190.69400000000002	195.523	215.12099999999998	205.137	217.54499999999999	208.13800000000001	144.77500000000001	241.08799999999999	207.17400000000001	208.40900000000002	203.57599999999999	256.13599999999997	190.86099999999999	175.791	256.49099999999999	290.18799999999999	255.666	238.09599999999998	281.21499999999997	214.315	253.37799999999999	274.02499999999998	250.32400000000001	280.03899999999999	329.04500000000002	302.911	275.36000000000001	327.48400000000004	325.423	334.69099999999997	361.63800000000003	329.12	343.18900000000002	321.28899999999999	314.36599999999999	348.35199999999998	390.98400000000004	381.161	375.44	360.54599999999999	414.68400000000003	394.35900000000004	340.52999999999997	353.58999999999997	714.10300000000007	385.06400000000002	509.48599999999999	347.31800000000004
BubR1	35.644399999999997	17.6021	21.563700000000001	13.904000000000002	16.447399999999998	15.410299999999999	23.815000000000001	2.8123400000000003	21.553599999999999	25.2821	17.9087	24.366	18.797599999999999	11.689	21.9786	32.491500000000002	29.7559	34.273600000000002	13.7666	35.390500000000003	18.058299999999999	26.460999999999999	29.917200000000001	29.604800000000001	32.128399999999999	16.3489	22.420300000000001	32.946399999999997	26.840399999999999	24.028000000000002	24.413499999999999	20.395800000000001	19.269200000000001	21.759899999999998	20.823699999999999	15.2279	43.851900000000001	35.5627	32.654000000000003	36.628599999999999	42.844700000000003	41.685899999999997	45.554499999999997	41.229799999999997	31.3215	0.0	47.728200000000001	27.189699999999998	22.312799999999999
Buffy	0.0	0.0	0.0	0.0	0.373722	0.0	0.32243899999999998	1.524	0.0	0.0	0.28874699999999998	1.4669299999999998	0.0	2.3260200000000002	0.0	0.0	1.1954	0.0	0.79976800000000003	0.33185100000000001	1.9171400000000001	0.0	0.0	0.0	0.0	0.0	0.0	0.0	0.0	1.7374499999999999	0.0	0.0	0.0	0.0	0.0	0.0	0.0	0.0	0.0	0.41888900000000001	0.31523099999999998	0.0	0.0	0.57289199999999996	0.0	0.0	0.0	0.0	2.1519499999999998
Bx	14.842499999999999	5.1560899999999998	10.6592	10.770899999999999	10.5098	7.7630899999999992	12.737299999999999	18.900099999999998	16.194700000000001	12.710900000000001	13.046200000000001	9.9167699999999996	0.0	7.6707800000000006	0.0	1.1075200000000001	0.90894599999999992	0.53724099999999997	1.4778799999999999	1.5421	1.11663	1.8184	1.6134600000000001	2.4856799999999999	3.3670199999999997	0.39702500000000002	0.28474699999999997	0.0	0.46104799999999996	0.49449199999999999	0.34992800000000002	0.0	0.37394099999999997	0.0	0.65481999999999996	1.1309799999999999	0.303512	1.4572399999999999	0.0	0.702461	0.23674400000000001	0.20472599999999999	0.41465600000000002	0.62666999999999995	0.0	0.0	0.32735500000000001	0.68759399999999993	0.0
Bx42	87.354500000000002	82.440700000000007	97.584599999999995	66.793000000000006	83.562399999999997	60.378100000000003	88.502999999999986	67.316800000000001	110.24799999999999	96.807299999999998	80.922300000000007	100.836	95.664500000000004	77.048000000000002	140.60299999999998	143.255	120.005	126.396	68.172399999999996	107.03700000000001	92.592299999999994	97.235299999999995	132.56999999999999	99.609800000000007	123.45999999999999	151.43799999999999	123.13799999999999	163.78299999999999	167.273	139.233	136.50799999999998	116.32600000000001	149.785	131.172	102.21899999999999	80.902799999999999	165.51599999999999	161.608	158.27500000000001	192.06400000000002	163.887	157.726	159.47499999999999	175.238	119.53100000000001	167.333	158.53799999999998	147.55000000000001	114.626
Bzd	21.565300000000001	36.091900000000003	34.380800000000001	33.7136	37.878999999999998	33.179699999999997	35.213799999999999	59.331899999999997	27.6873	41.910800000000002	40.270699999999998	30.119900000000001	39.527799999999999	28.9482	0.0	0.66745299999999996	1.1939	2.7233800000000001	0.0	0.87993199999999994	1.3914600000000001	1.49526	1.46183	1.5766	2.1800700000000002	0.0	1.0072700000000001	0.0	1.4106299999999998	0.0	0.96056200000000003	0.0	0.48167299999999996	0.0	1.6848000000000001	2.9590799999999997	0.40988199999999997	0.99092800000000003	0.0	0.91044899999999995	0.42339199999999999	0.76706400000000008	0.85851200000000005	0.38803599999999999	0.0	0.0	1.23536	0.0	0.0
C15	0.0	0.0	0.0	0.0	0.0	0.0	0.0	0.0	0.0	0.0	0.0	0.0	0.0	0.0	0.0	0.0	0.0	0.63860399999999995	0.0	0.0	0.0	0.0	0.0	0.0	0.0	0.0	0.0	0.0	0.0	0.0	0.0	0.0	0.0	0.0	0.0	0.0	0.0	0.0	0.0	0.0	0.0	0.0	0.0	0.0	0.0	0.0	0.0	0.0	0.0
C1GalTA	36.866900000000001	54.266100000000002	59.180900000000001	51.438000000000002	54.980899999999998	46.917200000000001	57.145400000000002	14.809900000000001	50.848799999999997	49.065199999999997	49.622599999999998	51.027999999999999	25.319199999999999	36.893099999999997	10.2425	16.385200000000001	14.2431	14.371600000000001	7.5833600000000008	9.7405000000000008	10.924799999999999	12.6968	15.037800000000001	12.5755	16.648700000000002	0.38949499999999998	1.3019100000000001	0.0	1.3151299999999999	0.49087399999999998	1.4791399999999999	0.66434700000000002	1.1102299999999998	0.54590399999999994	1.9199900000000001	1.11191	0.62670700000000001	0.0	0.0	0.71673699999999996	0.36181599999999997	0.0	0.23305799999999999	0.30998500000000001	0.86362099999999986	0.0	0.170234	0.0	0.0
C3G	1.8262200000000002	1.5630600000000001	1.0681200000000002	1.20245	1.6312899999999999	0.47699899999999995	1.9077	0.0	1.0440100000000001	0.49694300000000002	1.75606	2.4576500000000001	3.1266599999999998	1.33155	0.0	1.5330000000000001	0.94736399999999998	1.00512	0.77793900000000005	0.69015899999999997	0.58463999999999994	1.1814	1.6480700000000001	0.82961499999999999	1.53826	0.0	0.34403899999999998	0.19189500000000001	1.48001	0.32445600000000002	0.49582299999999996	0.27743200000000001	0.43176000000000003	0.23518899999999998	0.427367	0.37285699999999999	0.64011099999999999	1.54034	0.82823700000000011	0.69540299999999999	0.83984799999999993	0.52066699999999999	0.66048999999999991	0.61355700000000002	0.90927000000000002	0.0	1.56755	0.9049799999999999	0.0
C901	0.0	0.0	0.0	0.0	0.0	0.0	0.0	0.0	0.0	0.0	0.0	0.0	0.0	0.0	0.0	0.0	0.0	0.0	0.0	0.0	0.0	0.0	0.0	0.0	0.0	0.0	0.0	0.0	0.0	0.0	0.0	0.0	0.0	0.0	0.0	0.0	0.0	0.0	0.0	0.0	0.0	0.0	0.0	0.0	0.0	0.0	0.0	0.0	0.0
CAH1	0.0	6.0967199999999997e-11	0.0	0.00179291	0.00012929099999999999	1.8532599999999999e-08	2.2186199999999999e-06	1.66042	0.0	2.1685900000000002e-05	1.7698299999999999e-12	0.0	0.0	0.0	0.0	0.0	0.0	0.0	0.0	0.0	0.0	0.0	0.0	0.0	0.0	0.00018244099999999998	0.36425200000000002	0.0	0.0	0.0	0.0	0.0	0.0	3.4303199999999997e-06	0.0	0.0	0.0	0.0	2.7561000000000002e-06	0.0	0.0	5.5429700000000002e-05	0.0	0.0	0.0	0.0	0.0	0.0	0.0
CAH2	57.1706	49.264600000000002	40.899500000000003	38.884599999999999	36.938000000000002	29.849599999999999	44.990000000000002	20.866499999999998	45.241199999999999	43.5107	44.029699999999998	37.777700000000003	84.197699999999998	28.369	9.6390499999999992	27.531099999999999	25.382400000000001	27.436999999999998	15.882099999999999	19.941199999999998	24.4514	29.579000000000001	28.806699999999999	19.465999999999998	21.717199999999998	7.1457699999999997	8.6504100000000008	11.542	9.0091900000000003	13.519500000000001	8.6761999999999997	9.3060399999999994	7.6044700000000001	5.9023900000000005	16.8141	11.417400000000001	22.870999999999999	14.5496	19.705200000000001	18.278400000000001	23.030899999999999	22.995999999999999	20.455100000000002	22.700099999999999	22.618500000000001	0.0	20.431100000000001	25.138500000000001	23.674299999999999
CAHbeta	20.803799999999999	44.797800000000002	39.731699999999996	46.803999999999995	54.257300000000001	60.016999999999996	32.373000000000005	57.919400000000003	39.296799999999998	41.2729	51.684699999999999	37.640900000000002	16.810400000000001	59.764099999999999	0.0	3.2760000000000002	8.9459400000000002	3.4968900000000001	8.0571199999999994	5.6739199999999999	6.3139000000000003	8.8310999999999993	3.2586200000000001	7.4798999999999998	10.325900000000001	2.3265199999999999	3.5857999999999999	0.0	0.85452399999999995	1.9226000000000001	5.4059099999999995	4.7740300000000007	1.45811	1.7866200000000001	5.0891099999999998	11.0001	0.0	0.0	0.0	0.95639599999999991	1.61781	0.43303999999999998	0.0	1.30017	0.0	0.0	1.0083899999999999	1.3233299999999999	0.0
CAP	1.3028600000000001	1.6085799999999999	2.4299200000000001	0.89700800000000003	2.1541999999999999	0.58958999999999995	2.4184099999999997	0.0	0.0	2.25196	1.4416899999999999	1.22177	0.0	0.0	0.0	2.5007599999999996	2.2196599999999997	2.5224599999999997	0.0	1.0220400000000001	1.7163299999999999	2.3846400000000001	1.01335	0.86142800000000008	1.3755999999999999	0.0	0.29001399999999999	0.0	0.95785699999999996	0.0	0.0	0.45051499999999994	0.0	0.23549	0.0	1.63059	0.69276700000000002	0.0	0.71834799999999999	0.0	0.25902500000000001	0.23644099999999998	1.0213000000000001	1.0818399999999999	0.31181900000000001	0.0	1.1245100000000001	0.0	0.0
CAP-D2	30.461600000000001	21.421199999999999	23.122900000000001	12.011699999999999	20.891400000000001	16.008099999999999	25.3797	17.5517	31.035399999999999	26.476900000000001	21.7348	18.2789	0.0	16.672899999999998	12.616	19.599900000000002	14.4161	21.013500000000001	9.9124499999999998	13.9937	12.524800000000001	16.944600000000001	17.251200000000001	13.8574	22.562100000000001	13.164899999999999	14.5425	15.026400000000001	19.967600000000001	19.382400000000001	15.151400000000001	12.4488	14.345599999999999	16.6294	16.393599999999999	10.6424	13.9003	15.902900000000001	15.1518	15.287699999999999	15.833500000000001	16.998100000000001	17.5594	17.412299999999998	11.0228	0.0	21.4651	11.7758	6.4184400000000004
CASK	16.3095	7.5194100000000006	10.212899999999999	5.1537899999999999	8.5989699999999996	8.8688399999999987	11.264699999999999	4.61632	16.245899999999999	11.921799999999999	10.3659	9.9818600000000011	5.8347100000000003	6.4701000000000004	1.7648200000000001	2.69625	2.3835799999999998	2.9862500000000001	2.7164200000000003	3.0150900000000003	2.6823700000000001	1.86717	2.2500499999999999	1.64395	3.16778	1.6534500000000001	1.7954299999999999	1.57995	2.3224299999999998	1.9277900000000001	0.72863599999999995	1.4239700000000002	0.96156100000000011	0.88075499999999995	0.90172700000000006	1.4481200000000001	1.4232499999999999	3.0869499999999999	1.39686	1.52921	1.6779200000000001	1.53871	2.5528499999999998	1.6184000000000001	1.3444100000000001	0.0	1.58134	2.92753	2.6099999999999999
CBP	151.614	121.065	148.071	89.202000000000012	117.36799999999999	91.451000000000008	160.35599999999999	42.588999999999999	160.863	121.88	107.669	153.637	60.430100000000003	100.167	29.540600000000001	35.038400000000003	50.580399999999997	48.302799999999998	28.838899999999999	43.894199999999998	38.371000000000002	48.593200000000003	42.849600000000002	35.143999999999998	49.6509	20.121500000000001	20.258800000000001	14.097899999999999	25.597799999999999	22.816700000000001	27.9679	19.935300000000002	22.008000000000003	23.651499999999999	15.0923	46.088299999999997	40.135300000000001	33.087299999999999	35.5291	35.804299999999998	42.124400000000001	39.034100000000002	43.3324	29.3169	36.709899999999998	0.0	41.9968	31.591100000000001	29.270199999999999
CCHa1	0.0	0.0	0.0	0.0	0.0	0.0	0.0	0.0	0.0	0.0	0.0	0.0	0.0	0.0	0.0	0.0	0.0	0.0	0.0	0.0	0.0	0.0	0.0	0.0	0.0	0.91106799999999999	0.0	0.0	0.0	0.0	0.0	0.0	0.0	0.0	0.0	0.0	0.0	0.0	0.0	0.0	0.0	0.0	0.0	0.0	0.0	0.0	0.0	0.0	0.0
CCHa1r	0.0	0.0	0.0	0.0	0.0	0.0	0.0	0.0	0.0	0.0	0.0	0.0	0.0	0.0	0.0	0.0	0.0	0.0	0.0	0.0	0.0	0.0	0.0	0.0	0.0	0.0	0.0	0.0	0.0	0.0	0.0	0.0	0.0	0.0	0.0	0.0	0.0	0.0	0.0	0.0	0.0	0.0	0.0	0.0	0.0	0.0	0.0	0.0	0.0
CCHa2	0.0	0.0	0.0	0.0	0.0	0.0	0.0	0.0	0.0	0.0	0.0	0.0	0.0	0.0	0.0	0.0	0.0	0.0	0.0	0.0	0.0	0.0	0.0	0.0	0.0	0.0	0.0	0.0	0.0	0.0	0.0	0.0	0.0	0.0	0.0	0.0	0.0	0.0	0.0	0.0	0.0	0.0	0.0	0.0	0.0	0.0	0.0	0.0	0.0
CCHa2r	0.0	0.0	0.0	0.0	0.0	0.0	0.0	0.0	0.0	0.0	0.0	0.0	0.0	0.0	0.0	0.0	0.0	0.0	0.0	0.0	0.0	0.0	0.0	0.0	0.0	0.0	0.0	0.0	0.0	0.0	0.0	0.0	0.0	0.0	0.0	0.0	0.0	0.0	0.0	0.0	0.0	0.0	0.0	0.0	0.0	0.0	0.0	0.0	0.0
CCKLR-17D1	0.0	0.0	0.0	0.0	0.0	0.0	0.0	0.0	0.0	0.0	0.0	0.0	0.0	0.0	0.0	0.0	0.0	0.0	0.0	0.0	0.0	0.0	0.0	0.0	0.0	0.0	0.0	0.0	0.0	0.0	0.0	0.0	0.0	0.0	0.0	0.0	0.0	0.0	0.0	0.0	0.0	0.0	0.0	0.0	0.0	0.0	0.0	0.0	0.0
CCKLR-17D3	0.0	0.0	0.0	0.0	0.0	0.0	0.0	0.0	0.0	0.0	0.0	0.0	0.0	0.0	0.0	0.0	0.0	0.0	0.0	0.0	0.0	0.0	0.0	0.0	0.0	0.0	0.0	0.0	0.0	0.0	0.0	0.0	0.0	0.0	0.0	0.0	0.0	0.0	0.0	0.0	0.0	0.0	0.0	0.0	0.0	0.0	0.0	0.0	0.0
CCS	4.9001999999999999	33.403799999999997	33.3339	40.303600000000003	30.846900000000002	34.101999999999997	36.5396	86.139499999999998	35.584200000000003	30.5306	33.774900000000002	31.418600000000001	21.677	42.001899999999999	0.0	1.20261	1.4204399999999999	0.97348500000000004	0.0	0.0	0.0	0.0	0.32273099999999999	0.0	0.0	0.0	0.0	0.0	0.0	0.0	0.0	0.0	0.0	0.0	0.0	0.0	0.0	0.0	0.0	0.0	0.0	0.0	0.0	0.0	0.59847700000000004	0.0	0.0	0.0	0.0
CD98hc	296.53899999999999	259.54599999999999	257.44599999999997	218.03	233.47200000000001	219.78700000000001	244.27599999999998	234.77099999999999	263.17000000000002	293.17200000000003	272.78300000000002	236.63900000000001	228.45500000000001	236.47	24.093599999999999	87.763900000000007	81.604500000000002	87.806200000000004	62.2956	82.474599999999995	83.891300000000001	97.259799999999998	95.595399999999998	89.653199999999998	84.652199999999993	37.246499999999997	46.582000000000001	37.820500000000003	46.200200000000002	54.747599999999998	51.700699999999998	48.255499999999998	38.813299999999998	39.492400000000004	45.231699999999996	71.029799999999994	47.075600000000001	35.186700000000002	42.545200000000001	39.351399999999998	49.508800000000001	39.3628	47.175199999999997	47.521500000000003	43.339300000000001	0.0	44.315899999999999	52.859400000000001	31.3612
CDC45L	185.08199999999999	111.568	143.47399999999999	80.990799999999993	105.837	79.345299999999995	162.80799999999999	77.173999999999992	175.12799999999999	156.096	108.242	159.94399999999999	184.90799999999999	110.13200000000001	4.8721399999999999	1.49864	3.7898999999999998	2.4208400000000001	1.2964799999999999	1.7702099999999998	2.17326	4.0689000000000002	3.6067	2.5135700000000001	4.0208699999999995	0.70714300000000008	0.70930400000000005	0.0	0.41820400000000002	0.89074400000000009	0.84902800000000012	2.6782699999999999	0.67636499999999999	1.1731400000000001	0.0	3.0527500000000001	0.58782600000000007	0.0	0.9593290000000001	0.63802599999999998	0.461146	1.30497	0.20377699999999999	0.55968999999999991	0.75527900000000003	0.0	0.0	0.0	0.0
CDase	0.0	0.0	0.0	0.0	0.0	0.0	0.0	0.0	0.0	0.0	0.12021800000000001	0.0	0.0	0.0	0.0	0.0	0.0	0.0	0.0	0.0	0.0	0.0	0.0	0.0	0.0	3.03024	0.40339799999999998	1.08775	0.354987	0.0	0.0	0.0	0.0	0.0	0.0	0.0	2.01322	1.83752	3.2825500000000001	1.9346099999999999	1.54579	0.63869300000000007	0.17549800000000002	0.0	0.0	0.0	0.0	0.0	0.0
CG10000	0.0	0.0	0.0	0.0	0.0	0.0	0.0	0.0	0.0	0.0	0.0	0.0	0.0	0.0	0.0	0.0	0.0	0.0	0.0	0.0	0.0	0.0	0.0	0.0	0.0	0.0	0.0	0.0	0.0	0.0	0.0	0.0	0.0	0.0	0.0	0.0	0.0	0.0	0.0	0.0	0.0	0.0	0.0	0.0	0.0	0.0	0.0	0.0	0.0
CG10005	0.0	0.51338000000000006	0.0	1.45183	1.9533599999999998	0.56751300000000005	0.32788099999999998	0.0	0.0	0.0	0.58782900000000005	0.0	16.3262	0.0	0.0	0.97464300000000004	2.3175400000000002	2.35724	4.2737099999999995	0.96341200000000005	3.9436300000000002	1.083	2.9895	3.2057000000000002	1.6518900000000001	2.92543	0.95869400000000005	1.3297700000000001	0.84071000000000007	0.0	0.66925500000000004	0.0	1.0136799999999999	0.66660399999999997	0.0	2.0891599999999997	2.98373	0.0	3.1474700000000002	1.7597799999999999	2.9460700000000002	1.16595	1.2744500000000001	1.1756200000000001	0.0	0.0	1.8289900000000001	2.4905900000000001	0.0
CG10006	0.0	0.0	0.0	0.0	0.0	0.0	0.0	0.0	0.0	0.0	0.16864699999999999	0.0	0.0	0.0	0.0	0.0	0.0	0.0	0.0	0.0	0.21912100000000001	0.0	0.0	0.0	0.0	0.0	0.25883400000000001	0.0	0.0	0.96657199999999999	0.179895	0.39205699999999999	0.36262800000000001	0.71444399999999997	0.63508100000000001	1.1016900000000001	0.0	3.2176299999999998	0.21734800000000001	0.23696	0.47375500000000004	0.43865200000000004	0.46651400000000004	1.3078000000000001	0.0	0.0	2.2109400000000003	0.0	0.0
CG10011	0.71269499999999997	0.264405	0.40362500000000001	0.54380899999999999	0.25994	0.25922699999999999	0.22259699999999999	0.42549799999999993	1.7228799999999999e-07	1.1078399999999999	0.19817100000000001	0.58084499999999994	3.4209400000000003	7.66851e-09	0.58351699999999995	1.4065300000000001e-07	0.197076	0.089796399999999998	0.404279	0.074062899999999987	0.052702099999999995	0.12079100000000001	0.127302	0.26350600000000002	0.25162499999999999	0.0	0.0	0.0	0.16933000000000001	0.19164800000000001	0.0	0.0	0.112746	0.037244900000000004	0.12773699999999999	0.21775100000000003	0.322768	0.0	0.0	0.06855689999999999	0.049932999999999998	5.9834200000000003e-08	0.045438400000000004	0.0	0.0	0.0	0.13761199999999998	0.13300799999999999	0.0
CG10013	0.0	0.52996999999999994	0.24992199999999998	0.65526700000000004	0.0	0.0	0.0	2.2711000000000001	0.0	0.0	0.200735	0.0	0.0	0.0	0.0	7.0761699999999994	5.3116900000000005	7.4047100000000006	8.302389999999999	10.2554	5.5004999999999997	9.3188100000000009	7.6514399999999991	6.9155199999999999	8.1396100000000011	0.0	0.31019400000000003	0.0	0.0	0.58187700000000009	0.0	0.0	0.87217999999999996	0.43216700000000002	0.0	0.0	5.9887300000000003	1.94478	3.1453000000000002	2.5867800000000001	2.3451900000000001	1.31175	3.94401	2.7451300000000001	2.7257199999999999	0.0	3.2580100000000001	0.79576000000000002	4.4020700000000001
CG10014	0.0	0.0	0.0	0.0	0.0	0.0	0.0	0.0	0.0	0.0	0.0	0.0	0.0	0.0	0.0	0.0	0.0	0.0	0.0	0.0	0.0	0.0	0.0	0.0	0.0	0.0	0.0	0.0	0.0	0.0	0.0	0.0	0.0	0.0	0.0	0.0	0.0	0.0	0.0	0.0	0.0	0.0	0.0	0.0	0.0	0.0	0.0	0.0	0.0
CG10019	0.0	0.0	0.0	0.0	0.0	0.0	0.0	0.0	0.0	0.0	0.0	0.0	0.0	0.0	0.0	0.0	0.0	0.0	0.0	0.0	0.0	0.0	0.0	0.0	0.0	0.0	0.0	0.0	0.0	0.0	0.0	0.0	0.0	0.0	0.0	0.0	0.0	0.0	0.0	0.0	0.0	0.0	0.0	0.0	0.0	0.0	0.0	0.0	0.0
CG10026	0.0	0.0	0.0	0.99986900000000001	0.39968899999999996	0.0	0.0	0.0	0.0	1.4221999999999999	0.30779800000000002	0.0	0.0	0.0	0.0	0.0	0.0	0.0	0.0	0.0	0.0	0.0	0.0	0.0	0.0	0.0	0.0	0.0	0.0	0.0	0.0	0.0	0.0	0.33149299999999998	0.0	2.0577900000000002	0.0	0.0	0.398538	0.0	0.0	0.0	0.0	0.0	0.0	0.0	0.45660500000000004	0.0	4.3853
CG10029	0.0	0.0	0.0	0.0	0.0	0.0	0.0	0.0	0.0	0.0	0.0	0.0	0.0	0.0	0.0	0.0	0.0	0.0	0.0	0.0	0.0	0.0	0.0	0.0	0.0	0.0	0.0	0.0	0.0	0.0	0.0	0.0	0.0	0.0	0.0	0.0	0.0	0.0	0.74646599999999996	0.0	0.0	0.0	0.39304800000000001	0.0	0.484151	0.0	0.0	0.0	0.0
CG10031	0.0	0.0	0.0	0.0	0.0	0.0	0.0	0.0	0.0	0.0	0.0	0.0	0.0	0.0	0.0	0.0	0.0	0.0	0.0	0.0	0.0	0.0	0.0	0.0	0.0	0.0	0.0	0.0	0.0	0.0	0.0	0.0	0.0	0.0	0.0	0.0	0.0	0.0	0.0	0.0	0.0	0.0	0.0	0.0	0.0	0.0	0.0	0.0	0.0
CG10032	0.0	0.0	0.0	0.0	0.0	0.0	0.0	0.0	0.0	0.0	0.0	0.0	0.0	0.0	0.0	0.0	0.0	0.0	0.0	0.0	0.0	0.0	0.0	0.0	0.0	0.0	0.0	0.0	0.0	0.0	0.0	0.0	0.0	0.0	0.0	0.0	0.0	0.0	0.0	0.0	0.0	0.0	0.0	0.0	0.0	0.0	0.0	0.0	0.0
CG10035	0.0	0.32231599999999999	0.0	0.0	0.0	0.0	0.0	0.0	0.0	1.7517799999999999	0.0	0.0	23.9133	1.5621499999999999	89.848500000000001	24.801200000000001	26.6065	16.290299999999998	20.6309	9.0514299999999999	16.5657	2.1065700000000001	6.0924699999999996	11.192500000000001	5.4298999999999999	143.649	191.07499999999999	300.65600000000001	369.33699999999999	268.428	218.321	201.267	153.53999999999999	133.672	138.02000000000001	250.66900000000001	631.755	536.39199999999994	470.85900000000004	481.97500000000002	511.86400000000003	568.20400000000006	566.02699999999993	587.16399999999999	634.31899999999996	0.0	518.06799999999998	617.36599999999999	558.94600000000003
CG10038	56.9818	93.938100000000006	83.967000000000013	93.620099999999994	83.885900000000007	101.304	71.736999999999995	90.009699999999995	93.821200000000005	73.809600000000003	99.939599999999999	87.0749	98.4803	124.736	163.81200000000001	127.999	121.65600000000001	114.133	134.959	144.67700000000002	114.575	119.988	122.13200000000001	138.05700000000002	111.509	131.09399999999999	130.11000000000001	112.09	134.404	167.83599999999998	140.48099999999999	161.78899999999999	147.34	131.32499999999999	143.87	138.04900000000001	110.04299999999999	119.81999999999999	137.94399999999999	127.28	132.83700000000002	130.999	147.441	122.476	166.42099999999999	0.0	113.23700000000001	135.97999999999999	175.19
CG10041	0.0	0.0	0.0	0.0	0.0	0.0	0.0	0.0	0.0	0.0	0.0	0.0	0.0	0.0	0.0	0.0	0.0	0.0	0.0	0.0	0.0	0.0	0.0	0.0	0.0	0.0	0.0	0.0	0.0	1.21939	0.0	0.0	0.0	0.46404600000000001	0.0	0.0	0.819693	0.0	0.53867200000000004	0.60219999999999996	0.14326700000000001	0.53125500000000003	0.0	0.0	1.38324	0.0	0.41681299999999999	1.6593900000000001	0.0
CG10050	20.095199999999998	32.734000000000002	32.694000000000003	38.340000000000003	39.498199999999997	31.863900000000001	27.836200000000002	20.770199999999999	23.4193	34.585900000000002	37.156999999999996	28.591899999999999	17.892399999999999	32.894599999999997	0.0	0.0	1.21845	0.0	0.0	0.9024049999999999	1.5525599999999996e-56	2.0943099999999997	1.4763500000000001	1.0754700000000001	0.0	0.45265500000000003	0.30260100000000001	0.0	0.48915900000000001	0.570492	0.0	0.0	0.0	0.0	0.0	2.5670599999999997	0.0	0.0	0.0	0.27776499999999998	0.070423899999999998	0.0	0.54842299999999999	0.0	2.3052199999999999e-05	0.0	0.201014	0.0	0.0
CG10051	0.0	0.0	0.0	0.0	0.0	0.0	0.0	0.0	0.0	0.0	0.0	0.0	0.0	0.0	0.0	0.0	0.0	0.0	0.0	0.0	0.0	0.0	0.0	0.0	0.0	0.0	0.0	0.0	0.0	0.0	0.0	0.0	0.0	0.0	0.0	0.0	0.0	0.0	0.0	0.0	0.0	0.0	0.0	0.0	0.0	0.0	0.0	0.0	0.0
CG10053	19.008900000000001	39.399500000000003	33.613500000000002	44.9514	36.253900000000002	40.284500000000001	32.791800000000002	14.712199999999999	23.825500000000002	19.879000000000001	38.995600000000003	34.669899999999998	42.361600000000003	57.261499999999998	40.633099999999999	8.8864600000000014	38.896999999999998	26.110700000000001	17.767700000000001	19.506900000000002	21.691400000000002	21.472899999999999	21.428899999999999	19.850999999999999	25.214000000000002	27.217199999999998	39.636400000000002	61.860799999999998	39.527500000000003	33.615200000000002	32.597900000000003	30.1859	34.613700000000001	28.1053	44.719900000000003	61.173200000000001	26.9084	24.589500000000001	30.817399999999999	29.186900000000001	24.121400000000001	19.495200000000001	23.703900000000001	26.451599999999999	37.803400000000003	0.0	20.459499999999998	23.795100000000001	51.915799999999997
CG10055	85.352500000000006	61.8322	69.588499999999996	55.675600000000003	61.927599999999998	55.567300000000003	76.177800000000005	55.395699999999998	66.051000000000002	64.703500000000005	64.120199999999997	74.271799999999999	33.193800000000003	48.491300000000003	3.9989999999999997	41.468699999999998	46.217199999999998	42.801200000000001	20.140499999999999	41.543999999999997	35.520000000000003	46.749400000000001	46.396000000000001	52.308199999999999	49.097099999999998	16.025700000000001	23.929400000000001	38.548999999999999	18.115500000000001	17.409300000000002	14.099399999999999	18.5185	18.685600000000001	18.972200000000001	17.756499999999999	23.209900000000001	14.4238	14.412800000000001	16.7394	15.765999999999998	16.873200000000001	16.049399999999999	18.3858	16.088000000000001	18.439699999999998	0.0	16.9239	13.5548	8.6459899999999994
CG10062	0.0	0.0	0.0	0.0	0.0	0.0	0.0	0.0	0.0	0.0	0.0	0.0	0.0	0.0	0.0	0.0	0.0	0.0	0.0	0.0	0.0	0.0	0.0	0.0	0.0	0.0	0.0	0.0	0.0	0.0	0.28895799999999999	0.0	0.0	0.0	0.0	0.0	0.0	0.0	0.0	0.0	0.045903300000000001	0.0	0.0	0.0	0.0	0.0	0.0	0.0	0.0
CG10063	0.0	0.75095100000000004	0.50579700000000005	0.0	0.0	0.81206	0.0	3.3169499999999998	0.0	2.0282499999999999	0.0	0.0	0.0	0.0	0.0	0.0	0.0	0.0	0.0	0.0	0.0	0.0	0.39415600000000001	0.0	0.78357100000000002	0.0	0.0	0.0	1.2822899999999999	2.70181	0.0	0.0	0.51469600000000004	0.51678800000000003	0.0	0.0	0.0	0.0	0.0	0.0	0.45438199999999995	0.0	0.0	0.0	0.74314799999999992	0.0	0.0	0.0	0.0
CG10064	0.0	0.0	0.0	0.0	0.0	0.0	0.0	0.0	0.0	0.0	0.0	0.0	0.0	0.0	0.0	0.0	0.0	0.0	0.0	0.0	0.0	0.0	0.0	0.0	0.0	0.31950200000000001	0.0	0.0	0.0	0.0	0.0	1.36354	0.150086	0.0	0.0	0.0	1.8692799999999998	1.29775	1.03613	0.96555200000000008	0.83294299999999999	0.84402999999999995	0.74066399999999999	1.25926	0.67320200000000008	0.0	0.67041200000000001	0.56898500000000007	2.2641900000000001
CG10068	35.0625	49.529600000000002	52.610199999999999	54.214100000000002	48.378	43.119900000000001	51.119700000000002	41.048200000000001	24.019200000000001	51.095799999999997	50.967799999999997	47.121699999999997	40.245600000000003	39.640000000000001	8.1161700000000003	22.554600000000001	22.872599999999998	20.958600000000001	12.523899999999999	17.8995	17.454799999999999	13.3131	14.7447	20.024699999999999	25.109300000000001	14.597099999999999	15.169499999999999	10.8614	10.75	12.635999999999999	13.795500000000001	13.458299999999999	6.8163199999999993	13.4293	11.784599999999999	20.4209	11.427999999999999	9.3424800000000001	5.6372999999999998	11.544700000000001	8.5193399999999997	6.4580500000000001	9.75685	5.7673500000000004	6.7355899999999993	0.0	8.6665500000000009	15.001899999999999	5.1261900000000002
CG10073	0.0	0.0	0.0	0.0	0.0	0.0	0.0	0.0	0.0	0.0	0.0	0.0	0.0	0.0	0.0	0.0	0.0	0.0	0.0	0.0	0.0	0.0	0.0	0.0	0.0	0.0	0.0	0.0	0.0	0.0	0.0	0.0	0.0	0.0	0.0	0.0	0.85003099999999998	0.0	0.18609900000000001	0.20107	0.25787199999999999	0.57467200000000007	0.0	0.28078000000000003	0.0	0.0	0.0	0.55631400000000009	0.0
CG10075	74.332300000000004	80.783600000000007	76.864599999999996	95.1477	88.655600000000007	83.0488	75.651899999999998	82.459500000000006	53.422899999999998	73.373900000000006	72.609399999999994	71.613799999999998	158.23099999999999	79.466000000000008	113.095	81.742199999999997	93.725099999999998	69.8797	108.67399999999999	69.9011	97.704899999999995	76.371399999999994	73.878100000000003	80.683499999999995	80.522900000000007	61.439999999999998	72.332499999999996	58.771700000000003	65.762600000000006	62.915799999999997	65.443799999999996	66.9602	67.775499999999994	52.621699999999997	94.028400000000005	114.598	26.770800000000001	42.577100000000002	29.963899999999999	41.7742	34.609000000000002	42.091999999999999	38.958300000000001	34.6736	54.494199999999999	0.0	21.550699999999999	27.6327	70.142700000000005
CG10077	55.648000000000003	24.723199999999999	28.7439	16.703499999999998	27.576699999999999	19.855399999999999	32.719999999999999	15.4559	49.141199999999998	30.835999999999999	27.338799999999999	32.395499999999998	30.202500000000001	22.9039	8.7090700000000005	39.903500000000001	43.579900000000002	48.6571	17.655100000000001	42.068199999999997	27.7486	44.866599999999998	46.489899999999999	37.253500000000003	58.807899999999997	29.0015	26.662099999999999	25.393699999999999	47.101500000000001	35.742199999999997	33.632199999999997	31.413799999999998	33.824399999999997	39.1265	25.904900000000001	21.391100000000002	77.1571	54.820799999999998	58.1541	60.066800000000001	66.198300000000003	67.9756	70.049400000000006	62.807899999999997	40.547899999999998	0.0	75.844800000000006	60.627800000000001	31.677499999999998
CG10081	0.0	0.0	0.0	0.0	0.0	0.0	0.0	0.0	0.0	0.0	0.0	0.0	0.0	0.0	0.0	0.0	0.0	0.0	0.0	0.0	0.0	0.0	0.0	0.0	0.0	0.0	0.0	0.0	0.0	0.0	0.0	0.0	0.0	0.0	0.0	0.0	0.0	0.0	0.0	0.0	0.0	0.0	0.0	0.0	0.0	0.0	0.0	0.0	0.0
CG10082	7.9262100000000002	5.7363	7.8162699999999994	3.70621	4.8266400000000003	3.8419300000000005	7.4921699999999998	2.69441	4.4911300000000001	4.9149400000000005	4.8495400000000002	6.8961199999999998	8.0728500000000007	2.1567400000000001	4.6786000000000003	6.2774800000000006	5.7916600000000003	7.3137800000000004	2.8193299999999999	7.4428800000000006	5.8391999999999999	5.3665699999999994	5.9812500000000002	4.6369499999999997	6.7958600000000002	3.9186999999999999	5.44095	4.42889	8.9488800000000008	8.04373	5.1858900000000006	5.5777099999999997	8.1865800000000011	8.9489000000000001	7.0258399999999996	3.5446800000000005	16.357700000000001	19.395900000000001	10.664099999999999	10.994300000000001	12.614599999999999	12.8148	14.001099999999999	13.8796	9.2356499999999997	0.0	18.397400000000001	12.687999999999999	6.5372900000000005
CG10083	70.556100000000001	43.267899999999997	57.744300000000003	33.275399999999998	33.1175	32.101100000000002	58.117899999999999	11.369000000000002	58.790799999999997	55.738199999999999	37.224899999999998	61.6432	63.619900000000001	39.422499999999999	39.479100000000003	60.5931	55.670499999999997	67.555599999999998	28.659500000000001	48.645000000000003	36.162500000000001	48.6053	61.009700000000002	45.872300000000003	52.685899999999997	35.357300000000002	53.256700000000002	46.338000000000001	57.968800000000002	49.902999999999999	48.270499999999998	50.146900000000002	52.2744	51.674900000000001	29.7577	32.238300000000002	110.404	111.126	107.64299999999999	107.581	106.771	104.89	103.72799999999999	113.194	76.991600000000005	91.405900000000003	115.89	99.915199999999999	47.9405
CG10086	0.0	0.0	0.0	0.26365	0.0	0.0	0.0	0.0	0.0	0.0	0.0	0.0	0.0	0.0	0.0	0.0	0.0	0.0	0.0	0.0	0.0	0.0	0.0	0.0	0.0	0.0	0.0	0.0	0.0	0.0	0.0	0.0	0.0	0.0	0.0	0.0	0.0	0.0	0.0	0.0	0.0	0.0	0.0	0.0	0.0	0.0	0.0	0.0	0.0
CG10089	0.0	0.90935300000000008	0.43456099999999998	0.48765299999999995	0.39022499999999999	0.0	0.32368800000000003	0.0	0.0	0.0	0.8848379999999999	0.53744700000000001	0.0	0.0	0.0	0.0	0.58757099999999995	0.41523100000000002	0.0	0.97999999999999998	0.0	0.22655600000000001	0.65232800000000002	0.46881899999999999	0.55042800000000003	0.0	0.0	0.0	0.0	0.0	0.0	0.0	0.0	0.0	1.2618400000000001	0.0	0.62621700000000002	0.0	0.81249300000000002	0.0	0.74772099999999997	0.39443400000000001	2.6315599999999999	0.0	1.0589200000000001	0.0	1.91523	0.0	2.6057600000000001
CG10092	23.796399999999998	27.770700000000001	25.015499999999999	15.599500000000001	23.316299999999998	16.368600000000001	25.188300000000002	18.128900000000002	33.5105	25.796999999999997	23.299299999999999	18.596599999999999	25.259799999999998	19.126200000000001	6.9850500000000002	5.3343600000000002	4.7702900000000001	7.2929300000000001	8.8213799999999996	7.5179300000000007	7.8828600000000009	7.1483800000000004	7.0917199999999996	8.0302000000000007	6.3190900000000001	3.8150599999999999	4.90726	9.46584	4.5015300000000007	4.1053800000000003	8.1880699999999997	5.0115600000000002	5.2652099999999997	4.0375899999999998	6.7164199999999994	1.08125	7.8604000000000003	3.9543699999999995	5.3693900000000001	8.7070399999999992	6.7027899999999994	9.7661800000000003	6.0334099999999999	6.2035900000000002	6.8704499999999999	82.979699999999994	6.3289900000000001	8.4503000000000004	14.851900000000001
CG10096	0.0	0.0	0.0	0.0	0.0	0.0	0.0	0.0	0.0	0.0	0.0	0.0	0.0	0.0	0.0	0.0	0.0	0.0	0.0	0.0	0.0	0.0	0.0	0.0	0.0	0.0	0.0	0.0	0.0	0.0	0.0	0.0	0.0	0.0	0.0	0.0	0.0	1.9139299999999999	0.0	0.0	0.0	0.0	0.0	0.0	0.0	0.0	0.0	0.0	0.0
CG10097	0.0	0.0	0.0	0.0	0.0	0.0	0.0	0.0	0.0	0.0	0.0	0.0	0.0	0.0	0.0	0.0	0.0	0.0	0.0	0.0	0.0	0.0	0.0	0.0	0.0	0.0	0.0	0.0	0.0	0.0	0.0	0.0	0.0	0.0	0.0	0.0	0.0	1.25213e-06	0.0	0.0	0.0	0.0	0.0	0.0	0.0	0.0	0.0	0.0	0.0
CG10098	55.2363	72.612099999999998	66.162700000000001	84.893699999999995	81.847800000000007	80.624200000000002	67.547700000000006	47.510800000000003	124.764	90.558800000000005	84.221199999999996	86.169700000000006	89.811700000000002	63.586300000000001	45.122100000000003	58.783000000000001	58.921700000000001	60.867699999999999	46.3309	56.2121	55.445900000000002	60.752200000000002	54.241599999999998	55.671799999999998	63.751199999999997	26.574999999999999	39.744500000000002	40.163400000000003	29.1479	29.633600000000001	37.0212	44.956699999999998	29.799399999999999	39.655200000000001	25.046099999999999	48.128999999999998	21.293399999999998	13.389799999999999	17.9754	17.3795	18.098700000000001	17.805099999999999	23.4391	18.526900000000001	22.8323	0.0	17.948499999999999	16.406099999999999	27.925999999999998
CG10103	44.3063	61.876300000000001	51.968299999999999	51.019799999999996	50.795400000000001	46.624699999999997	62.382199999999997	47.771000000000001	21.555499999999999	61.200299999999999	60.796799999999998	58.948599999999999	111.27200000000001	62.331400000000002	115.045	64.904499999999999	75.848100000000002	77.678200000000004	60.518999999999998	65.3352	65.370599999999996	83.631900000000002	81.163399999999996	75.864900000000006	67.968599999999995	66.335499999999996	73.263199999999998	87.485799999999998	94.173900000000003	79.883499999999998	65.377799999999993	92.132999999999996	77.172600000000003	84.4255	67.455100000000002	82.602699999999999	48.126800000000003	42.939100000000003	64.577600000000004	74.7029	69.954899999999995	67.1374	71.798500000000004	67.073000000000008	73.564499999999995	378.06599999999997	58.0822	76.282399999999996	81.699399999999997
CG10104	0.0	0.0	0.0	0.0	0.0	0.0	0.0	0.0	0.0	0.0	0.0	0.0	0.0	0.0	0.0	0.0	0.0	0.0	0.0	0.0	0.0	0.0	0.0	0.0	0.0	0.0	0.0	0.0	0.0	0.0	0.0	0.0	0.0	0.0	0.0	0.0	0.0	0.0	0.0	0.0	0.17110300000000001	0.0	0.0	0.0	0.0	0.0	0.0	0.0	0.0
CG10107	38.722299999999997	35.719099999999997	40.444600000000001	34.036099999999998	32.686100000000003	25.267099999999999	42.427700000000002	26.361999999999998	39.971899999999998	51.7575	33.516599999999997	36.842500000000001	55.309399999999997	28.866700000000002	38.352600000000002	36.938200000000002	44.108800000000002	49.8782	27.0688	35.664299999999997	33.5869	42.296799999999998	43.120399999999997	36.703899999999997	43.514299999999999	14.732900000000001	17.446200000000001	30.016300000000001	28.225899999999999	17.2239	19.951599999999999	14.1883	17.7438	17.624700000000001	12.618499999999999	16.512699999999999	32.150500000000001	32.0533	26.0716	33.329000000000001	31.3674	28.217199999999998	32.964599999999997	33.996600000000001	23.549499999999998	0.0	31.070399999999999	22.7013	16.7119
CG10116	0.0	0.0	0.88810900000000004	0.0	0.0	0.0	0.0	0.0	0.0	0.0	0.0	0.0	0.0	0.0	0.0	0.0	0.0	0.0	0.0	0.0	0.0	0.71461200000000002	0.0	0.0	0.0	0.0	1.31219	0.0	0.0	0.0	0.0	0.0	0.0	0.0	0.0	0.0	0.0	0.0	0.0	0.0	0.0	0.0	0.0	0.0	0.0	0.0	0.0	0.0	0.0
CG10126	0.0	0.0	0.0	0.0	0.0	0.0	0.0	0.0	0.0	0.0	0.0	0.0	0.0	0.0	0.0	0.0	0.0	0.0	0.0	0.0	0.0	0.0	0.0	0.0	0.0	0.0	0.0	0.0	0.0	0.0	0.0	0.0	0.0	0.85920400000000008	0.0	0.0	0.0	0.0	0.0	0.0	0.0	0.0	0.0	0.0	0.0	0.0	0.0	0.0	0.0
CG10131	0.0	0.0	0.0	0.0	0.0	0.0	0.0	0.0	0.0	0.0	0.0	0.0	0.0	0.0	0.0	0.0	0.0	0.0	0.0	0.0	0.0	0.0	0.0	0.0	0.0	0.0	0.0	0.0	0.0	0.0	0.0	0.0	0.0	0.0	0.0	0.0	0.61958599999999997	0.0	0.0	0.0	0.0	0.0	0.0	0.0	0.0	0.0	0.0	0.0	0.0
CG10132	0.0	0.0494736	0.0	0.0	0.0	0.10390099999999999	0.059436199999999995	0.0	0.0	0.0	0.0	0.0	0.0	0.0	0.0	0.0	0.0	0.0	0.0	0.0	0.0	0.0	0.0	0.0	0.0	0.0	0.0	0.0	0.0	0.0	0.0	0.0	0.0	0.0	0.0	0.0	0.0	0.0	0.0	0.0	0.0	0.0	0.0	0.0	0.0	0.0	0.0	0.0	0.0
CG10133	53.5276	70.844800000000006	59.541800000000002	71.674999999999997	83.168499999999995	91.078100000000006	51.804400000000001	67.994200000000006	49.164999999999999	72.646500000000003	87.930700000000002	62.498800000000003	54.555700000000002	103.65899999999999	0.0	2.1062500000000002	0.0	2.56284	6.2621000000000002	5.50298	2.0721500000000002	4.5794699999999997	1.4145299999999998	2.40279	6.2318699999999998	1.5409299999999999	1.5445599999999999	5.5432800000000002	2.6888700000000001	1.9262099999999998	1.09589	0.82884899999999995	1.8196599999999998	2.2007300000000001	3.7924599999999997	4.41479	0.63569399999999998	0.0	0.81606800000000002	1.8444700000000001	0.98583899999999991	0.0	0.44266800000000001	1.80765	1.05965	0.0	0.64111499999999999	0.0	0.0
CG10137	0.0	1.1853599999999999e-107	0.31451899999999999	0.14514200000000002	0.23227600000000001	0.16706799999999999	0.39901300000000001	0.0	0.0	0.421429	0.2601	0.31050100000000003	0.0	0.0	0.0	0.0	0.0	0.24506999999999998	0.0	0.0	0.0	0.66858799999999996	0.0	0.0	5.2383199999999994e-87	0.0	0.0	0.0	0.0	0.0	0.0	0.0	0.0	0.0	0.0	1.3050200000000001	0.187838	0.0	0.0	0.13445299999999999	0.150419	0.0	0.0	8.2833499999999981e-186	7.130709999999998e-171	0.0	0.095731300000000005	0.78454699999999999	0.0
CG10139	86.394300000000001	111.26700000000001	104.61399999999999	103.50399999999999	119.93700000000001	128.25299999999999	94.861900000000006	126.35299999999999	17.355399999999999	69.941199999999995	110.471	97.611099999999993	72.5822	111.06399999999999	160.07599999999999	94.778400000000005	90.5398	67.517700000000005	96.600499999999997	114.374	64.492900000000006	83.372900000000001	103.946	107.64100000000001	104.256	201.65200000000002	161.321	207.81700000000001	207.07299999999998	189.11000000000001	174.94299999999998	199.08700000000002	175.84599999999998	209.21000000000001	226.66299999999998	174.47400000000002	118.47499999999999	133.095	112.30500000000001	143.03999999999999	107.926	127.76899999999999	106.70100000000001	110.38200000000001	92.569900000000004	0.0	127.208	147.69299999999998	125.32799999999999
CG10140	0.0	0.0	0.0	0.0	0.0	0.0	0.0	0.0	0.0	0.0	0.0	0.0	0.0	0.0	0.0	0.0	0.0	0.0	0.0	0.0	0.0	0.0	0.0	0.0	0.0	0.0	0.0	0.0	0.0	0.0	0.0	0.0	0.0	0.0	0.0	0.0	0.0	0.0	0.0	0.0	0.0	0.0	0.0	0.0	0.0	0.0	0.46479300000000001	0.0	0.0
CG10144	13.894299999999999	5.4209100000000001	5.4997800000000003	5.6645000000000003	5.9899300000000002	5.7807900000000005	6.7416899999999993	1.01976	4.9499300000000002	7.3926800000000004	6.5102599999999997	7.6252000000000004	12.9834	4.02963	0.0	3.9262300000000003	3.6417800000000002	4.63028	2.39656	3.6767800000000004	3.72045	5.0246300000000002	3.38205	3.0474399999999999	3.5511300000000001	0.79393500000000006	0.26679200000000003	0.0	0.89577999999999991	0.49826499999999996	0.93728299999999998	0.41106099999999995	0.561589	1.1184499999999999	0.65326600000000001	3.4031699999999998	1.67828	1.6400700000000001	0.99223099999999997	1.32483	1.4247100000000001	1.7509400000000002	1.4031499999999999	1.7934900000000003	1.7206700000000001	0.0	1.3707200000000002	2.7301199999999999	0.64291599999999993
CG10147	9.8308199999999992	12.2522	17.693300000000001	11.0084	11.164899999999999	16.086200000000002	13.595599999999999	1.8341700000000001	12.8368	11.200900000000001	13.505599999999999	16.446100000000001	12.348100000000001	13.6469	0.0	5.8930899999999999	5.51478	6.5539899999999998	4.8706899999999997	4.4076000000000004	5.7022399999999998	7.51783	5.5457599999999996	3.5866699999999998	5.8791699999999993	3.6990199999999995	5.6832400000000005	4.6099199999999998	4.1732100000000001	5.9713400000000005	3.6087899999999999	8.3418100000000006	4.4702800000000007	8.5788399999999996	5.5409600000000001	8.5825899999999997	3.2441499999999999	4.5476999999999999	4.4950099999999997	3.0691999999999999	3.7998099999999999	2.58209	5.3578299999999999	4.7389000000000001	4.0288199999999996	0.0	6.7557600000000004	2.9646499999999998	9.5716900000000003
CG10151	0.0	0.102094	0.0	0.0	0.0	0.0	0.0	0.0	0.0	0.0	0.0	0.22219099999999997	0.0	1.0928100000000001	2.2378200000000001	0.77724199999999999	0.23064200000000001	0.0	0.0	0.0	0.15015999999999999	0.24046100000000001	0.23819799999999999	0.203428	0.47642799999999996	0.0	0.90055699999999994	0.0	1.13916	0.0	0.92839300000000002	1.0459399999999999	0.69244600000000001	0.45660699999999999	1.07962	0.0	4.2425199999999998	2.5555300000000001	2.67719	2.0686499999999999	2.32315	1.35202	0.62016099999999996	0.43053500000000006	0.0	0.0	0.13499700000000001	0.57099800000000001	0.0
CG10153	28.863000000000003	48.497300000000003	51.211799999999997	67.5642	68.694500000000005	59.527099999999997	40.575000000000003	73.835499999999996	47.577100000000002	62.155299999999997	60.877099999999999	27.829799999999999	0.0	79.347800000000007	15.9816	9.6887899999999991	6.6682800000000002	13.8901	18.0091	9.8680800000000009	12.252700000000001	9.322989999999999	7.4826199999999998	7.8129600000000003	9.7245000000000008	3.99776	4.3678999999999997	2.7225799999999998	5.9020199999999994	6.6095499999999996	1.8301599999999998	5.3802900000000005	6.7675399999999994	6.1233500000000003	4.3195100000000002	11.1717	1.15184	0.0	5.3727300000000007	2.51424	2.6468799999999999	1.5538799999999999	2.4459999999999997	2.3098400000000003	5.0115300000000005	0.0	0.58798800000000007	2.2461700000000002	8.1764299999999999
CG10154	0.0	0.0	0.0	0.0	0.0	0.0	0.0	0.0	0.0	0.0	0.0	0.0	0.0	0.0	0.0	0.0	0.0	0.0	0.0	0.0	0.0	0.0	0.0	0.0	0.0	0.0	0.0	0.0	0.0	0.0	0.0	0.0	0.0	0.0	0.0	0.0	0.0	0.0	0.0	0.0	0.0	0.0	0.0	0.0	0.0	0.0	0.0	0.0	0.0
CG10157	44.813699999999997	44.583999999999996	23.694299999999998	36.298400000000001	55.243200000000002	48.187399999999997	33.392400000000002	38.697099999999999	32.417299999999997	35.044699999999999	42.715499999999999	58.705399999999997	64.938199999999995	30.4176	222.203	71.575100000000006	113.41500000000001	95.528499999999994	101.65799999999999	109.85700000000001	112.98999999999999	86.976399999999998	112.06700000000001	130.87299999999999	98.704499999999996	155.28100000000001	118.056	147.369	159.82299999999998	113.971	111.806	150.73099999999999	109.62299999999999	115.13200000000001	148.79300000000001	134.16999999999999	101.12899999999999	147.11199999999999	128.34700000000001	140.09700000000001	123.78200000000001	148.98099999999999	122.53399999999999	115.154	146.41999999999999	0.0	144.649	178.80200000000002	216.28099999999998
CG10158	72.684100000000001	61.1768	68.201599999999999	60.377299999999998	68.243899999999996	61.390599999999999	77.586799999999997	33.000500000000002	69.995000000000005	87.506100000000004	70.425700000000006	79.4285	59.676299999999998	53.463900000000002	48.150399999999998	106.735	94.030100000000004	113.23999999999999	65.611599999999996	97.309100000000001	89.705500000000001	102.961	96.676000000000002	87.737499999999997	87.082999999999998	79.5351	81.6203	77.798699999999997	102.06999999999999	87.236699999999999	93.312999999999988	87.713999999999999	81.645300000000006	82.933899999999994	64.795100000000005	86.461299999999994	100.31100000000001	81.158199999999994	107.19499999999999	112.20299999999999	98.725999999999999	110.58799999999999	110.02500000000001	98.2791	104.66799999999999	0.0	92.573099999999997	100.06	102.492
CG10163	0.0	0.0	0.0	0.0	0.0	0.0	0.0	0.0	0.0	0.0	0.0	0.0	0.0	0.0	0.0	0.0	0.0	0.0	0.0	0.0	0.0	0.0	0.0	0.0	0.0	0.0	0.0	0.0	0.0	0.0	0.0	0.0	0.0	0.0	0.0	0.0	2.9668600000000001	0.0	0.0	0.42612799999999995	0.10456800000000001	0.0	0.0	0.0	0.0	0.0	0.0	0.0	0.0
CG10164	0.0	0.0	0.0	0.0	0.0	0.0	0.0	0.0	0.0	0.0	0.0	0.0	0.0	0.0	0.0	0.0	0.0	0.0	0.0	0.0	0.0	0.0	0.0	0.0	0.0	0.0	0.0	0.0	0.0	0.0	0.0	0.0	0.0	0.0	0.0	0.0	0.0	0.0	0.0	0.0	0.0	0.0	0.0	0.0	0.0	0.0	0.0	0.0	0.0
CG10165	18.557600000000001	17.179400000000001	23.336200000000002	16.9999	25.5548	27.383700000000001	19.981100000000001	43.876399999999997	9.3552400000000002	25.777699999999999	18.657499999999999	16.084700000000002	0.0	13.2554	27.441500000000001	25.244800000000001	35.545000000000002	20.425699999999999	34.689100000000003	19.469799999999999	36.042099999999998	32.239800000000002	24.247199999999999	28.945	13.409700000000001	32.556699999999999	15.0031	16.110700000000001	18.380099999999999	13.073399999999999	24.848700000000001	26.904599999999999	18.760100000000001	14.347899999999999	23.9846	42.235300000000002	27.699300000000001	18.934000000000001	31.391500000000001	26.945399999999999	30.2849	30.4238	23.028700000000001	33.211999999999996	29.334	0.0	21.811199999999999	27.560099999999998	32.2012
CG10166	83.006299999999996	136.44299999999998	101.044	143.96600000000001	129.626	145.636	86.380799999999994	160.809	81.661799999999999	132.42099999999999	144.554	95.855500000000006	129.95500000000001	147.29300000000001	0.0	0.0	0.0	0.0	0.0	0.0	0.657416	1.8633299999999999	0.47117299999999995	0.78521600000000003	0.95560699999999998	0.0	0.0	0.0	2.5771299999999999	0.0	2.1208800000000001	0.0	0.0	0.54167299999999996	0.0	0.0	0.0	0.0	0.0	0.72833500000000007	0.53556499999999996	0.0	0.70418800000000004	0.0	0.0	0.0	0.0	0.0	3.7684099999999998
CG10168	0.0	0.0	0.0	0.0	0.0	0.0	0.0	0.0	0.0	0.0	0.0	0.0	0.0	0.0	0.0	0.0	0.0	0.0	0.0	0.0	0.0	0.0	0.0	0.0	0.0	0.0	0.0	0.0	0.0	0.0	0.0	0.0	0.0	0.0	0.0	0.0	0.0	0.0	0.0	0.0	0.0	0.0	0.0	0.0	0.0	0.0	0.0	0.0	0.0
CG10170	0.0	0.0	0.0	0.0	0.0	0.0	0.0	0.0	0.0	0.0	0.0	0.0	0.0	0.0	0.0	0.0	0.0	0.0	0.0	0.0	0.0	0.0	0.0	0.0	0.0	0.0	0.0	0.0	0.0	0.0	0.0	0.0	0.0	0.0	0.0	0.0	0.0	0.0	0.0	0.0	0.0	0.0	0.0	0.0	0.0	0.0	0.0	0.0	0.0
CG10171	47.130800000000001	38.9011	38.243899999999996	34.987299999999998	36.271599999999999	30.925899999999999	45.376199999999997	29.4558	33.471699999999998	43.639299999999999	41.932099999999998	41.508099999999999	12.6412	39.593000000000004	13.125299999999999	52.500700000000002	40.8339	45.114800000000002	29.364599999999999	50.118299999999998	39.045200000000001	50.091500000000003	41.227600000000002	43.294600000000003	32.613199999999999	23.017600000000002	38.440100000000001	29.319199999999999	34.959800000000001	41.442900000000002	28.015000000000001	33.645499999999998	32.231299999999997	26.715599999999998	25.793500000000002	35.709099999999999	49.612299999999998	40.886899999999997	43.9009	38.727800000000002	43.409300000000002	42.592799999999997	44.659999999999997	38.271299999999997	46.492899999999999	0.0	34.1952	33.567700000000002	35.188400000000001
CG10175	0.0	0.0	0.0	0.0	0.0	0.0	0.0	0.0	0.0	0.0	0.0	0.0	0.0	0.0	0.0	0.0	0.0	0.0	0.0	0.0	0.0	0.0	0.0	0.0	0.0	0.0	0.0	0.0	0.0	0.0	0.0	0.0	0.0	0.0	0.0	0.0	0.0	0.0	0.0	0.0	0.0	0.0	0.0	0.0	0.0	0.0	0.0	0.0	0.0
CG10176	0.0	0.0	0.0	0.0	0.0	0.0	0.0	0.0	0.0	0.0	0.0	0.0	0.0	0.0	0.0	0.0	0.0	0.0	0.0	0.0	0.0	0.0	0.0	0.0	0.0	2.46502	0.63366199999999995	1.16472	0.0	1.21736	1.31674	0.39228299999999999	1.5678799999999999	0.56908599999999998	0.66606799999999999	0.0	1.1481399999999999	0.0	0.87707299999999999	0.53240600000000005	1.0140499999999999	0.61530699999999994	0.61273599999999995	0.89449299999999998	0.198438	0.0	1.13585	0.65978900000000007	1.23803
CG10177	0.0	0.0	0.0	0.0	0.0	0.0	0.0	0.0	0.0	0.0	0.0	0.0	0.0	0.0	0.0	0.0	0.0	0.0	0.0	0.0	0.0	0.0	0.0	0.0	0.0	0.0	0.0	0.0	0.0	0.0	0.0	0.0	0.0	0.0	0.0	0.0	0.0	0.0	0.0	0.0	0.0	0.0	0.0	0.0	0.0	0.0	0.0	0.0	0.0
CG10178	0.0	0.0	0.0	0.0	0.0	0.0	0.0	0.0	0.0	0.0	0.0	0.0	0.0	0.0	0.0	0.0	0.0	0.0	0.0	0.0	0.0	0.0	0.0	0.0	0.0	0.0	0.0	0.0	0.0	0.0	0.0	0.0	0.0	0.0	0.0	0.0	0.0	0.0	0.0	0.0	0.0	0.0	0.0	0.0	0.0	0.0	0.0	0.0	0.0
CG10182	0.0	0.0	0.0	0.0	0.0	0.0	0.0	0.0	0.0	0.0	0.0	0.0	0.0	0.0	0.0	0.0	0.0	0.0	0.0	0.0	0.0	0.0	0.0	0.0	0.0	0.0	0.0	0.0	0.0	0.0	0.0	0.0	0.0	0.0	0.0	0.0	1.4642999999999999	0.0	0.0	0.0	0.0	0.0	0.0	0.0	0.0	0.0	0.0	0.0	0.0
CG10183	0.0	0.0	0.0	0.0	0.0	0.0	0.0	0.0	0.0	0.0	0.0	0.0	0.0	0.0	0.0	0.0	0.0	0.0	0.0	0.0	0.0	0.0	0.0	0.0	0.0	0.0	0.0	0.0	0.0	0.0	0.0	0.0	0.0	0.0	0.0	0.0	0.0	0.0	0.0	0.0	0.0	0.0	0.0	0.0	0.0	0.0	0.0	0.0	0.0
CG10184	8.5976400000000002	14.0265	11.3009	16.387499999999999	11.818199999999999	8.8184100000000001	9.2010500000000004	24.033000000000001	14.7126	18.1874	11.042400000000001	15.761200000000001	0.0	12.3851	0.0	0.8472559999999999	1.9888700000000001	0.0	0.746834	1.09979	1.7123900000000001	2.3270499999999998	1.367	0.0	1.34887	0.0	0.40918100000000002	0.0	0.73713000000000006	0.76896999999999993	0.29260999999999998	0.0	0.28868499999999997	0.0	0.0	3.5408699999999995	0.0	0.0	0.0	0.72853500000000004	0.345528	0.62781600000000004	0.34677800000000003	0.0	0.84027099999999988	0.0	0.0	0.0	0.0
CG10185	0.0	0.0	0.0	0.0	0.0	0.0	0.0	0.0	0.0	0.0	0.0	0.0	0.0	0.0	0.0	0.0	0.0	0.0	0.0	0.0	0.0	0.0	0.0	0.0	0.0	0.0	0.0	0.0	0.16106300000000001	0.0	0.0	0.0	0.0	0.0	0.0	0.0	0.47965100000000005	0.0	0.47079099999999996	0.085719699999999996	0.084290100000000007	0.076567499999999997	0.082830200000000007	0.0	0.0	0.0	0.0	0.0	0.0
CG10186	0.0	0.0	0.0	0.0	0.0	0.0	0.0	0.0	0.0	0.0	0.0	0.0	0.0	0.0	0.0	0.0	0.0	0.0	0.0	0.0	0.0	0.0	0.0	0.0	0.0	0.0	0.0	0.0	0.0	0.0	0.0	0.0	0.0	0.0	0.0	0.0	0.427755	0.0	0.0	0.0	0.033046300000000001	0.0	0.29619800000000002	0.0	0.081037899999999996	0.0	0.0	0.0	0.0
CG10188	17.566800000000001	8.1879899999999992	8.3441700000000001	5.4638599999999995	7.1076699999999997	3.9953699999999999	10.541700000000001	1.3969100000000001	6.6387800000000006	10.6844	6.3629800000000003	8.2575899999999987	24.648299999999999	4.5710199999999999	0.0	0.74626099999999995	1.10341	1.2090299999999998	1.45977	0.85142499999999999	1.4341999999999999	0.409335	2.5595500000000002	1.1217200000000001	1.8512999999999999	0.0	0.53294799999999998	1.01058	0.89245699999999994	0.33476300000000003	0.12703499999999998	0.70301999999999998	0.31842500000000001	0.31109699999999996	0.65831000000000006	1.14534	0.11137899999999999	0.0	0.81252400000000002	0.56815899999999997	0.77122100000000005	0.43259200000000003	0.69766300000000003	0.87195800000000001	0.87078700000000009	0.0	1.0863100000000001	0.46488800000000002	0.90507700000000002
CG10189	3.8950999999999998	4.9736000000000002	4.2939300000000005	4.0430400000000004	7.1113100000000005	5.2682400000000005	4.2631800000000002	22.094899999999999	5.4968500000000002	2.5678099999999997	7.1555499999999999	3.2275400000000003	0.0	3.3139300000000005	0.0	6.4670000000000005	2.6869999999999998	5.97187	3.7754599999999998	4.19869	5.3355699999999997	5.00021	5.5253199999999998	4.2111400000000003	5.6825400000000004	1.34005	2.1972800000000001	7.7156100000000007	5.1944599999999994	5.7888900000000003	3.38985	3.4720900000000001	3.1419799999999998	1.2323999999999999	5.4526599999999998	0.0	2.2197299999999998	2.7028599999999998	4.3910599999999995	2.8513000000000002	3.0438900000000002	3.8789400000000001	1.9661599999999999	3.2670699999999999	5.2551899999999998	0.0	2.8605499999999999	3.3916300000000001	4.3218399999999999
CG10194	23.6235	46.919800000000002	43.645000000000003	40.252499999999998	43.633600000000001	50.978099999999998	43.008200000000002	28.065999999999999	36.195900000000002	39.755499999999998	33.689900000000002	43.628999999999998	16.160900000000002	57.395000000000003	9.2966499999999996	8.2152499999999993	7.1616100000000005	5.7902199999999997	6.7690899999999994	4.3280599999999998	7.0990399999999996	8.2634899999999991	6.6199300000000001	4.2065999999999999	9.0938100000000013	0.74641999999999997	3.4276699999999996	0.0	0.85244599999999993	0.0	0.0	0.775258	0.35025800000000001	1.7230099999999999	1.2249700000000001	8.4799500000000005	0.61172199999999999	0.0	1.6158999999999999	0.453121	0.86531900000000006	0.0	0.0	1.80453	0.0	0.0	0.94837999999999989	3.8256099999999997	0.0
CG10195	18.946899999999999	26.578299999999999	20.5928	26.334199999999999	22.6066	25.980799999999999	22.413499999999999	4.4746800000000002	5.22966	24.176400000000001	26.43	18.773	68.974500000000006	15.8531	7.8166500000000001	9.3781199999999991	12.896699999999999	6.0639400000000006	8.3661499999999993	8.3927499999999995	14.287599999999999	10.7159	9.0537600000000005	5.7735799999999999	11.579499999999999	7.3837199999999994	9.134780000000001	2.4893999999999998	2.1727599999999998	10.1608	8.518889999999999	6.0144500000000001	6.4626000000000001	4.4283000000000001	2.0653299999999999	4.8476699999999999	1.5852600000000001	1.8035599999999998	2.7925599999999999	3.42075	2.2380599999999999	2.0593599999999999	2.5818599999999998	3.56351	2.25501	0.0	1.6237900000000001	7.5813800000000002	6.1777699999999998
CG10200	0.0	0.0	0.0	0.0	0.0	0.0	0.0	0.0	0.0	0.0	0.0	0.0	0.0	0.0	0.0	0.0	0.0	0.0	0.0	0.0	0.0	0.0	0.0	0.0	0.0	0.0	0.0	0.0	0.0	0.0	0.0	0.0	0.0	0.0	0.0	0.0	0.0	0.0	0.0	0.0	0.0	0.0	0.0	0.0	0.0	0.0	0.0	0.0	0.0
CG10202	0.0	0.0	0.0	0.0	0.0	0.0	0.0	0.0	0.0	0.0	0.0	0.0	0.0	0.0	0.0	0.0	0.0	0.0	0.0	0.0	0.0	0.0	0.0	0.0	0.0	0.0	0.0	0.0	0.0	0.0	0.0	0.0	0.0	0.0	0.0	0.0	0.0	0.0	0.0	0.0	0.0	0.0	0.0	0.0	0.0	0.0	0.0	0.0	0.0
CG10205	0.0	0.0	0.0	0.0	0.0	0.0	0.0	0.0	0.0	0.0	0.0	0.0	0.0	0.0	0.0	0.0	0.0	0.0	0.0	0.0	0.0	0.0	0.0	0.0	0.0	0.0	0.0	0.0	0.0	0.0	0.0	0.0	0.0	0.0	0.0	0.0	0.0	0.0	0.0	0.0	0.0	0.0	0.0	0.0	0.0	0.0	0.0	0.0	0.0
CG10208	6.7977100000000004	20.359500000000001	20.205400000000001	19.907800000000002	23.736999999999998	21.484400000000001	20.2317	29.1812	19.556799999999999	15.1007	15.357999999999999	13.9817	40.646099999999997	21.831299999999999	82.278700000000001	23.193300000000001	27.9633	30.6097	37.976599999999998	19.436599999999999	26.003799999999998	28.793099999999999	23.540500000000002	30.767399999999999	30.8428	30.391400000000001	32.092700000000001	50.705500000000001	46.345599999999997	41.288699999999999	33.288200000000003	40.714599999999997	36.909500000000001	28.708600000000001	41.769799999999996	23.6691	19.074000000000002	18.130099999999999	21.449300000000001	24.187799999999999	19.773599999999998	18.562000000000001	23.4284	15.330500000000001	21.9375	0.0	14.3927	25.9057	20.133900000000001
CG10209	31.560300000000002	19.361899999999999	16.927099999999999	17.3415	14.2837	14.930300000000001	20.022500000000001	23.1159	30.913	21.3857	18.084199999999999	16.4682	0.0	21.916499999999999	16.5227	15.743	21.370799999999999	19.3537	11.5099	18.903099999999998	21.179200000000002	14.2094	20.003499999999999	17.849599999999999	18.302199999999999	9.24648	14.5364	15.9733	19.039999999999999	18.5349	13.9969	14.263400000000001	13.2707	11.3619	8.76525	7.6447799999999999	20.740100000000002	19.285900000000002	22.5291	23.137799999999999	28.192799999999998	25.345300000000002	27.417200000000001	24.279599999999999	24.2591	0.0	28.082799999999999	28.351099999999999	23.587
CG1021	19.610600000000002	10.5223	12.638500000000001	12.690300000000001	10.6755	12.504799999999999	16.6538	9.2629800000000007	21.886999999999997	18.137499999999999	11.758599999999999	21.688400000000001	12.5548	27.300899999999999	4.4232800000000001	30.459700000000002	28.785799999999998	26.2362	9.6171500000000005	24.290600000000001	17.5991	26.6904	29.7439	28.090299999999999	30.726900000000001	10.181800000000001	10.518599999999999	15.4847	19.933	15.3712	15.6968	16.914100000000001	14.659800000000001	15.8467	7.6030300000000004	11.6655	21.494299999999999	17.282599999999999	20.950700000000001	21.198699999999999	19.3003	18.940300000000001	22.391300000000001	21.6205	12.955399999999999	0.0	24.870699999999999	21.2926	8.4433399999999992
CG10211	0.0	0.0	0.0	0.10115499999999999	0.0	0.0	0.0	0.0	0.0	0.0	0.0	0.0	0.0	0.0	0.0	0.0	0.0	0.0	0.0	0.0	0.0	0.0	0.0	0.0	0.0	0.0	0.0	0.0	0.0	0.0	0.0	0.0	0.0	0.0	0.0	0.0	0.0	0.0	0.0	0.0	0.0	0.0	0.0	0.0	0.0	0.0	0.0	0.0	0.0
CG10214	55.895600000000002	129.31899999999999	111.941	150.251	143.31999999999999	152.226	116.949	58.594900000000003	77.441500000000005	104.59100000000001	137.435	105.916	157.96799999999999	166.554	245.24599999999998	180.65799999999999	187.852	135.68700000000001	143.065	169.785	169.07299999999998	157.84799999999998	158.58600000000001	191.321	166.68000000000001	303.41900000000004	268.78800000000001	220.37599999999998	246.97099999999998	265.64799999999997	262.94499999999999	282.58499999999998	239.108	269.51900000000001	286.43900000000002	231.70599999999999	136.03700000000001	109.917	121.40700000000001	144.548	135.53	128.107	126.16500000000001	134.34899999999999	171.39400000000001	0.0	120.27600000000001	124.057	176.28599999999997
CG10217	109.90700000000001	83.037400000000005	86.248699999999999	69.585700000000003	76.171999999999997	57.458100000000002	94.323300000000003	69.466499999999996	103.874	95.662499999999994	76.365300000000005	89.057599999999994	108.10700000000001	76.802999999999997	53.685000000000002	111.38	105.646	92.225800000000007	59.535299999999999	114.81299999999999	70.301400000000001	94.397900000000007	114.648	100.29799999999999	95.480400000000003	102.73299999999999	101.539	104.875	97.343900000000005	97.203800000000001	99.448099999999997	98.895499999999998	106.86499999999999	123.91200000000001	86.615300000000005	54.938200000000002	171.78299999999999	170.72799999999998	175.51900000000001	165.70599999999999	154.22999999999999	164.03599999999997	158.88200000000001	175.49099999999999	125.14299999999999	0.0	163.423	170.42500000000001	84.803600000000003
CG10219	79.547499999999999	174.66	181.977	258.65199999999999	214.71599999999998	231.84200000000001	151.49799999999999	423.37699999999995	178.40400000000002	183.99599999999998	210.488	167.92099999999999	163.286	191.44900000000001	365.79400000000004	165.98099999999999	226.357	288.245	258.79200000000003	228.10299999999998	311.77199999999999	252.363	204.58799999999999	236.46900000000002	148.155	234.15099999999998	242.81400000000002	226.62	306.68900000000002	204.31400000000002	246.773	188.85499999999999	214.52500000000001	213.57400000000001	198.636	212.68299999999999	225.54300000000001	259.35200000000003	210.745	263.04700000000003	203.86099999999999	218.59200000000001	189.49099999999999	187.34299999999999	281.35200000000003	416.75900000000001	157.80500000000001	197.678	346.35699999999997
CG10222	46.205800000000004	70.357299999999995	62.360599999999998	78.774100000000004	77.918099999999995	84.996700000000004	68.954700000000003	42.938499999999998	71.341099999999997	78.586100000000002	69.915599999999998	51.672400000000003	103.12299999999999	93.992500000000007	0.0	51.369599999999998	78.410799999999995	89.287899999999993	72.147499999999994	55.320799999999998	67.315600000000003	64.848699999999994	49.978999999999999	67.039000000000001	55.125300000000003	46.094999999999999	50.595799999999997	40.809600000000003	49.862900000000003	46.277099999999997	52.068899999999999	40.274700000000003	50.411999999999999	50.234499999999997	46.8812	59.784100000000002	32.638300000000001	31.782399999999999	36.248199999999997	25.436800000000002	24.621200000000002	24.421399999999998	34.081499999999998	27.8245	26.855499999999999	0.0	26.063099999999999	31.910799999999998	52.461100000000002
CG10226	0.0	0.0	0.0	0.0	0.0	0.0	0.0	0.0	0.0	0.0	0.0	0.0	0.0	0.0	0.0	0.0	0.0	0.0	0.0	0.0	0.0	0.0	0.0	0.0	0.0	0.0	0.0	0.0	0.0	0.0	0.0	0.0	0.0	0.0	0.0	0.0	0.0	0.0	0.0	0.0	0.0	0.0	0.0	0.0	0.0	0.0	0.0	0.0	0.0
CG10232	0.0	0.0	0.0	0.0	0.0	0.0	0.0	0.0	0.0	0.0	0.0	0.0	0.0	0.0	0.0	0.0	0.0	0.0	0.0	0.0	0.0	0.0	0.0	0.0	0.0	0.0	0.0	0.0	0.0	0.0	0.0	0.0	0.0	0.0	0.0	0.0	0.0	0.0	0.0	0.0	0.0	0.0	0.0	0.0	0.0	0.0	0.0	0.0	0.0
CG10237	274.46499999999997	323.97800000000001	341.81800000000004	334.42500000000001	329.62900000000002	331.73900000000003	319.65899999999999	367.73199999999997	302.23000000000002	357.654	327.18799999999999	341.63	359.79000000000002	302.53300000000002	99.478399999999993	113.557	120.42	112.655	88.564999999999998	100.5	125.104	130.64099999999999	119.619	125.41799999999999	112.22399999999999	63.141500000000001	73.731899999999996	75.259100000000004	104.818	91.735799999999998	76.271999999999991	83.63600000000001	69.707599999999999	73.268600000000006	73.127799999999993	95.909999999999997	9.3569499999999994	11.700799999999999	12.7606	17.355699999999999	11.069699999999999	15.175800000000001	19.6021	16.9236	14.885999999999999	0.0	15.448399999999999	21.969000000000001	10.777100000000001
CG1024	24.4923	39.230699999999999	37.6203	32.278399999999998	40.0867	37.424700000000001	42.072200000000002	18.342099999999999	40.815600000000003	48.184600000000003	40.975200000000001	37.843000000000004	105.538	23.072099999999999	48.090499999999999	54.3035	57.091799999999999	64.456999999999994	33.865400000000001	54.828800000000001	37.846899999999998	51.8827	57.981699999999996	53.0122	67.172700000000006	71.365399999999994	68.647099999999995	103.756	68.8416	57.922800000000002	75.909700000000001	70.2179	75.769800000000004	80.008499999999998	56.436500000000002	38.1922	72.303700000000006	52.597700000000003	66.790199999999999	71.915800000000004	65.34899999999999	66.432299999999998	76.438000000000002	68.452799999999996	55.508299999999998	147.54599999999999	66.231800000000007	58.250799999999998	64.202200000000005
CG10249	1.19299	0.69543199999999994	1.0097499999999999	0.21055700000000002	0.16562299999999999	0.0	0.069926600000000005	0.0	0.0	0.0	0.167467	0.129133	0.0	0.0	0.0	0.42949599999999999	0.0	0.0	0.0	0.37581100000000001	0.0	0.0	0.0	0.0	0.0	1.2667899999999999	0.0	0.0	0.47637200000000002	0.0	0.20008800000000002	0.44782700000000003	0.0	0.18001700000000001	0.0	0.0	1.3008600000000001	0.37003800000000003	0.28009499999999998	0.24945400000000001	0.29907499999999998	0.224635	0.0	0.339754	0.0	0.0	0.357628	0.0	0.0
CG10252	0.0	0.0	0.0	0.0	0.0	0.0	0.0	0.0	0.0	0.0	0.0	0.0	0.0	0.0	0.0	0.0	0.0	0.0	0.0	0.0	0.0	0.0	0.0	0.0	0.0	0.0	0.0	0.0	0.0	0.0	0.0	0.0	0.0	0.0	0.0	0.0	0.91511600000000004	0.0	0.0	0.0	0.0	0.0	0.0	0.0	0.0	0.0	0.0	0.0	0.0
CG10253	0.0	0.0	0.0	0.0	0.0	0.0	0.0	0.0	0.0	0.0	0.0	0.0	0.0	0.0	0.0	0.0	0.0	0.0	0.0	0.0	0.0	0.0	0.0	0.234796	0.0	0.0	0.0	0.0	0.0	0.0	0.0	0.0	0.171511	0.0	0.0	1.04745	0.60076700000000005	0.0	0.0	0.0	0.15407200000000001	0.18714900000000001	0.20724099999999998	0.0	0.0	0.0	0.0	0.0	0.0
CG10254	77.382400000000004	37.339599999999997	35.703400000000002	24.1645	32.135899999999999	23.088200000000001	39.076999999999998	15.3592	49.412100000000002	42.526800000000001	34.091900000000003	38.0105	31.2666	20.089700000000001	0.0	2.2214700000000001	2.1451599999999997	2.1877	0.78149899999999994	2.1407400000000001	1.85422	1.82047	2.61233	1.63811	3.0738400000000001	0.63027299999999997	1.0581799999999999	1.2901400000000001	0.35094399999999998	0.99878299999999998	0.67416100000000001	0.48503100000000005	0.596329	0.81378600000000001	0.77490100000000006	2.6896499999999999	0.54718500000000003	0.0	0.180307	0.19512599999999999	0.34334799999999999	0.270978	0.57173300000000005	0.26681199999999999	0.58853900000000003	0.0	0.069619399999999998	0.27668999999999999	0.50747600000000004
CG10257	0.0	0.0	0.0	0.0	0.0	0.0	0.0	0.0	0.0	0.0	0.0	0.0	0.0	0.0	0.0	0.0	0.0	0.0	0.0	0.0	0.0	0.0	0.0	0.0	0.0	0.0	0.0	0.0	0.0	0.0	0.0	0.0	0.0	0.0	0.0	0.0	0.0	0.0	0.0	0.0	0.204428	0.0	0.0	0.0	0.0	0.0	0.0	0.0	0.0
CG10262	2.3140299999999998	0.0	0.768092	0.53360200000000002	0.0	0.0	0.0	0.0	0.0	0.0	0.31878800000000002	0.58092500000000002	0.0	0.0	0.0	0.0	0.0	0.0	0.0	0.73027700000000006	0.90368099999999996	0.0	2.14154	0.0	0.0	0.84348099999999993	0.55720200000000009	0.0	1.0097100000000001	2.0843799999999999	0.39778400000000003	0.0	0.79571099999999995	0.39630700000000002	0.0	2.4236599999999999	0.68389300000000008	0.0	0.44512600000000002	0.0	0.46950699999999995	0.42970600000000003	0.0	1.3058799999999999	0.0	0.0	0.69361800000000007	0.0	0.0
CG10264	0.0	0.0	0.0	0.0	0.0	0.0	0.0	0.0	0.0	0.0	0.0	0.0	0.0	0.0	0.0	0.0	0.0	0.0	0.0	0.0	0.0	0.0	0.0	0.0	0.0	1.59246	1.04138	0.0	0.0	0.0	0.0	0.0	0.0	0.374278	0.0	0.0	2.0116800000000001	1.6163000000000001	1.3387200000000001	1.9572099999999999	0.116434	0.0	0.0	0.0	0.0	0.0	0.0	0.0	0.0
CG10265	72.996399999999994	69.463499999999996	64.564999999999998	74.640699999999995	65.127300000000005	57.219900000000003	70.475700000000003	54.500599999999999	89.429299999999998	54.771099999999997	60.256500000000003	67.988399999999999	22.295100000000001	78.254400000000004	37.4619	46.402000000000001	50.101799999999997	59.215000000000003	34.595999999999997	42.379100000000001	53.399700000000003	72.276399999999995	56.767299999999999	49.571399999999997	51.999600000000001	32.371000000000002	46.800899999999999	32.397199999999998	45.871600000000001	44.726900000000001	46.1494	36.902200000000001	33.189500000000002	40.307299999999998	40.054200000000002	45.980200000000004	30.163699999999999	32.456499999999998	34.943199999999997	31.355999999999998	37.892499999999998	36.855699999999999	36.517499999999998	34.359499999999997	43.094799999999999	0.0	31.23	32.921399999999998	29.861599999999999
CG10268	27.7179	29.261099999999999	24.069299999999998	31.8308	35.509500000000003	26.66	31.855699999999999	59.080300000000001	50.382100000000001	39.254399999999997	29.203499999999998	30.935199999999998	15.1609	30.779800000000002	35.172600000000003	34.092199999999998	28.848600000000001	35.236800000000002	32.1096	35.588000000000001	46.891199999999998	35.540199999999999	30.526299999999999	41.365200000000002	21.8948	30.9251	40.965200000000003	49.368699999999997	46.849600000000002	54.247599999999998	44.019100000000002	40.0396	38.575499999999998	42.980200000000004	24.510200000000001	38.628999999999998	32.4343	35.702399999999997	40.775399999999998	35.924900000000001	36.652299999999997	33.735500000000002	39.134300000000003	33.409799999999997	50.121000000000002	0.0	31.783100000000001	31.324300000000001	37.316499999999998
CG10274	6.80863	7.8290399999999991	8.0244999999999997	5.8873199999999999	6.4550400000000003	6.0287499999999996	8.5735799999999998	3.8910800000000001	23.092400000000001	9.1246799999999997	10.117900000000001	11.5947	0.0	4.7911999999999999	3.5649099999999996e-14	1.31992	1.7363	1.8844000000000001	1.09473	1.0643499999999999	2.4921000000000002	2.6855599999999997	1.39323	2.2179900000000004	3.03118	0.0	0.72156999999999993	0.0	0.81336000000000008	0.29005300000000001	0.22096500000000002	0.24431	0.21935700000000002	0.0	0.76884799999999998	0.0	0.77648000000000006	0.46859300000000004	0.55230800000000002	0.85797500000000004	0.69894400000000001	0.249362	0.16849500000000001	0.19883699999999999	0.33407700000000001	0.0	0.39374499999999996	0.0	0.0
CG10277	37.912500000000001	36.863399999999999	33.644799999999996	19.198699999999999	32.869	20.249600000000001	34.695300000000003	15.441800000000001	30.250999999999998	48.721200000000003	28.704599999999999	37.5655	14.9024	23.583600000000001	10.8888	24.7239	33.003300000000003	24.875299999999999	14.3667	26.706499999999998	18.892800000000001	35.558300000000003	27.9025	29.2165	28.333200000000001	12.4994	11.823499999999999	20.808700000000002	15.2902	20.750800000000002	20.3734	14.7996	13.329700000000001	16.02	13.723699999999999	9.5239399999999996	24.265699999999999	14.1214	20.765799999999999	21.468499999999999	23.433900000000001	19.101900000000001	24.0014	20.262999999999998	21.537199999999999	0.0	22.5505	18.146699999999999	12.335699999999999
CG10280	0.0	0.0	0.0	0.0	0.0	0.0	0.0	0.0	0.0	0.0	0.0	0.0	0.0	0.0	0.0	0.0	0.0	0.0	0.0	0.0	0.0	0.0	0.0	0.0	0.0	0.0	0.0	0.0	0.0	0.0	0.0	0.0	0.0	0.0	0.0	0.0	0.0	0.0	0.0	0.0	0.0	0.0	0.0	0.0	0.0	0.0	0.0	0.0	0.0
CG10283	0.0	0.0	0.0	0.0	0.0	0.0	0.0	0.0	0.0	0.0	0.0	0.16053000000000001	0.0	0.0	0.0	0.0	0.0	0.0	0.0	0.0	0.0	0.0	0.0	0.0	0.0	0.0	0.0	0.43704700000000002	0.0	0.0	0.0	0.22780999999999998	0.10344100000000001	0.0	0.0	0.0	0.0	0.91067500000000001	0.12316400000000001	0.272924	0.17039699999999999	0.25021199999999999	0.0	0.37414500000000001	0.33208799999999999	0.0	0.38474700000000001	0.39284600000000003	0.0
CG10286	21.846299999999999	21.470700000000001	20.5854	14.216200000000001	20.669799999999999	16.473400000000002	21.745799999999999	10.1584	23.187899999999999	25.177800000000001	19.1083	15.2059	7.6828100000000008	11.6501	0.0	3.0434999999999999	2.9433700000000003	5.30504	0.0	3.9196499999999999	6.4081000000000001	5.1273900000000001	3.8010000000000002	4.3112000000000004	7.4535499999999999	3.3984699999999997	1.3698600000000001	2.0346199999999999	1.5511299999999999	1.7036	3.2147700000000001	2.82599	2.24065	2.54535	4.4812699999999994	1.9391499999999999	5.78857	4.2284300000000004	3.2700499999999999	4.1876800000000003	2.42042	2.65829	3.4315199999999999	1.6970599999999998	1.5033000000000001	0.0	2.0720900000000002	5.3061800000000003	2.2200799999999998
CG10289	15.510400000000001	16.032499999999999	19.781199999999998	16.082799999999999	14.146800000000001	16.953600000000002	19.700700000000001	21.603100000000001	14.382899999999999	23.886999999999997	21.366700000000002	16.752500000000001	13.475	17.678599999999999	0.74996000000000007	0.89569100000000001	1.7866799999999998	1.1943900000000001	1.26362	0.54417499999999996	1.8789499999999999	1.60941	1.0804799999999999	0.92114599999999991	1.0178200000000002	0.25369599999999998	0.97462199999999999	1.2148700000000001	0.64354100000000003	0.35300300000000001	0.72338599999999997	0.085955799999999999	0.42085400000000001	1.0531700000000002	1.1114700000000002	1.4280299999999999	2.3111700000000002	1.3975299999999999	1.6417700000000002	1.69753	1.3998200000000001	1.8455299999999999	1.9485599999999998	1.70855	0.93097999999999992	0.0	1.3676900000000001	1.29501	0.71343699999999999
CG10298	0.0	0.0	0.0	0.0	0.0	0.0	0.0	0.0	0.0	0.0	0.0	0.0	0.0	0.0	0.0	0.0	0.0	0.0	0.0	0.0	0.0	0.0	0.0	0.0	0.0	0.0	0.0	0.0	0.0	0.0	0.0	0.0	0.0	0.0	0.0	0.0	0.0	0.0	0.0	0.0	0.0	0.0	0.0	0.0	0.0	0.0	0.0	0.0	0.0
CG10300	0.0	0.0	0.0	0.0	0.0	0.0	0.0	0.0	0.0	0.0	0.0	0.0	0.0	0.0	0.0	0.0	0.0	0.0	0.0	0.0	0.0	0.0	0.0	0.0	0.0	0.0	0.0	0.0	0.0	0.0	0.0	0.0	0.0	0.0	0.0	0.0	0.0	0.0	0.0	0.0	0.0	0.0	0.0	0.0	0.0	0.0	0.0	0.0	0.0
CG10301	0.0	0.0	0.0	0.0	0.0	0.0	0.0	0.0	0.0	0.0	0.0	0.0	0.0	0.0	0.0	0.0	0.0	0.0	0.0	0.0	0.0	0.0	0.0	0.0	0.0	0.0	0.0	0.0	0.0	0.0	0.0	0.0	0.0	0.0	0.0	0.0	0.0	0.0	0.0	0.0	0.0	0.0	0.0	0.0	0.0	0.0	0.0	0.0	0.0
CG10306	226.53200000000001	391.40899999999999	325.75200000000001	477.36400000000003	430.28699999999998	485.26999999999998	305.33299999999997	907.73300000000006	290.54900000000004	356.64699999999999	402.05000000000001	330.19400000000002	467.10400000000004	479.32300000000004	1026.6400000000001	390.67900000000003	578.298	504.04400000000004	765.78699999999992	552.00699999999995	699.32000000000005	533.548	540.52300000000002	597.67700000000002	497.79500000000002	743.505	662.721	762.94000000000005	773.24199999999996	680.78899999999999	695.57399999999996	672.49199999999996	632.16800000000001	566.03899999999999	747.00600000000009	747.221	405.87699999999995	389.27800000000002	502.04199999999997	525.70800000000008	448.75199999999995	452.46100000000001	427.13	466.09699999999998	604.93600000000004	401.92000000000002	370.78699999999998	512.14300000000003	773.721
CG10307	0.0	0.0	0.0	0.0	0.0	0.0	0.0	0.0	0.0	0.0	0.0	0.0	0.0	0.0	0.0	0.0	0.0	0.0	0.0	0.0	0.0	0.0	0.0	0.0	0.0	0.0	0.455017	0.0	0.78742400000000001	0.0	0.0	4.3397600000000001	0.0	0.0	0.0	0.0	2.8694099999999998	1.39076	0.0	0.42254599999999998	1.2033399999999999	0.74637900000000001	0.81145800000000001	1.6788799999999999	0.49018400000000001	0.0	1.7661799999999999	0.0	0.0
CG10311	0.0	0.0	0.0	0.0	0.0	0.0	0.0	0.0	0.0	0.0	0.0	0.0	0.0	0.0	0.0	0.0	0.0	0.0	0.0	0.0	0.0	0.0	0.0	0.0	0.0	0.0	0.0	0.0	0.0	0.0	0.0	0.0	0.0	0.0	0.0	0.0	0.0	0.0	0.0	0.0	0.0	0.0	0.0	0.0	0.0	0.0	0.0	0.0	0.0
CG10317	0.0	0.0	0.0	0.0	0.0	0.0	0.0	0.0	0.0	0.0	0.0	0.0	0.0	0.0	0.0	0.0	0.0	0.0	0.0	0.0	0.0	0.0	0.0	0.0	0.0	0.0	0.0	0.0	0.0	0.0	0.0	0.0	0.0	0.0	0.0	0.0	0.0	0.0	0.0	0.0	0.0	0.0	0.0	0.0	0.0	0.0	0.0	0.0	0.0
CG10320	136.97999999999999	328.35199999999998	278.68799999999999	576.65699999999993	407.42500000000001	529.59500000000003	220.36099999999999	1036.8199999999999	475.02499999999998	257.41200000000003	350.755	281.07999999999998	451.82400000000001	352.06300000000005	1251.05	296.495	474.12699999999995	331.892	876.49000000000001	415.255	620.72300000000007	415.95699999999999	373.32999999999998	439.108	416.63900000000001	700.51800000000003	579.36099999999999	711.02199999999993	590.76300000000003	469.53300000000002	644.34699999999998	598.27099999999996	561.45500000000004	485.97800000000001	663.72699999999998	688.89199999999994	248.06200000000001	298.38	264.87599999999998	309.28500000000003	244.87900000000002	313.959	265.26999999999998	271.33699999999999	382.255	0.0	197.27799999999999	266.68099999999998	627.01999999999998
CG10321	20.915400000000002	14.575100000000001	13.011100000000001	8.8887999999999998	13.960999999999999	11.4674	15.210000000000001	6.8614399999999991	24.404299999999999	26.378900000000002	17.326499999999999	16.8264	19.616800000000001	15.9253	0.0	8.3141300000000005	5.4509400000000001	7.2018300000000002	7.8722600000000007	6.3507400000000001	7.9405299999999999	6.0014799999999999	10.447699999999999	7.2097600000000002	9.0530200000000001	1.5948599999999999	1.8542000000000001	1.0729799999999998	1.82735	4.2739199999999995	2.31318	2.7870499999999998	1.81073	1.9706999999999999	1.9853799999999999	4.0328300000000006	4.6045400000000001	4.7321300000000006	4.18973	3.5912900000000003	4.8903600000000003	3.6929599999999998	5.2524899999999999	2.8698599999999996	2.98854	0.0	5.6988500000000002	1.40089	5.64879
CG10324	35.006799999999998	24.022099999999998	22.2624	20.619800000000001	25.9224	22.6096	23.000599999999999	19.567799999999998	12.857200000000001	33.213099999999997	23.301600000000001	24.139500000000002	8.4635800000000003	18.137899999999998	2.5940300000000001	22.628	27.3947	28.471399999999999	20.194299999999998	23.206399999999999	24.154	29.841899999999999	25.448899999999998	31.002500000000001	31.9605	14.279400000000001	19.806699999999999	10.8276	19.8264	24.351700000000001	21.090999999999998	17.2714	21.790500000000002	20.721900000000002	24.197299999999998	19.152999999999999	16.803799999999999	22.268000000000001	21.966100000000001	16.500399999999999	17.566199999999998	19.641999999999999	20.1189	18.207699999999999	24.222899999999999	0.0	19.493500000000001	21.364599999999999	15.6706
CG10326	206.78599999999997	264.12200000000001	273.57799999999997	251.97	270.20299999999997	281.32599999999996	287.185	128.726	268.01599999999996	213.14400000000001	243.21900000000002	291.45999999999998	411.38999999999999	226.553	282.20099999999996	344.59800000000001	248.321	217.35499999999999	201.67599999999999	373.54900000000004	145.03399999999999	231.03599999999997	287.98000000000002	287.202	313.858	514.66199999999992	442.80900000000003	366.38400000000001	386.20300000000003	457.16399999999999	368.06900000000002	471.94199999999995	444.44300000000004	552.03199999999993	460.214	404.54699999999997	343.66300000000001	400.21699999999998	349.77699999999999	328.85000000000002	344.09399999999999	384.24800000000005	388.57900000000001	375.90100000000001	300.971	419.81199999999995	384.73599999999999	407.185	273.87099999999998
CG10332	0.0	0.0	0.0	0.0	0.0	0.0	0.0	0.0	0.0	0.0	0.0	0.0	0.0	0.0	0.0	0.0	0.0	0.0	0.0	0.0	0.0	0.0	0.0	0.0	0.0	0.0	0.0	0.0	0.0	0.0	0.0	0.0	0.0	0.0	0.0	0.0	0.0	0.0	0.0	0.0	0.0	0.0	0.0	0.0	0.0	0.0	0.0	0.0	0.0
CG10333	23.119499999999999	18.471499999999999	18.727599999999999	13.647399999999999	15.4954	14.773300000000001	18.800000000000001	12.535500000000001	23.8401	18.464300000000001	16.258600000000001	16.747399999999999	6.1721500000000002	17.491800000000001	16.192699999999999	15.1592	8.5344699999999989	13.529500000000001	11.0778	10.1076	8.040519999999999	14.614599999999999	16.6647	15.155799999999999	13.9198	6.3269400000000005	6.2381599999999997	8.5525899999999986	11.4605	10.664999999999999	9.157119999999999	8.2554800000000004	8.1138300000000001	8.34192	4.8525300000000007	7.6679999999999993	13.022	17.009599999999999	13.3009	14.270200000000001	14.924799999999999	13.195	16.695799999999998	15.9404	14.028600000000001	0.0	17.754300000000001	14.044	8.6380800000000004
CG10336	70.125200000000007	90.027000000000001	84.879099999999994	113.77200000000001	91.035499999999999	87.981800000000007	83.168899999999994	179.14500000000001	153.62700000000001	100.104	101.661	91.337900000000005	62.751600000000003	103.631	73.988399999999999	70.028599999999997	53.3202	72.669600000000003	77.458200000000005	71.733599999999996	90.086399999999998	80.975800000000007	78.921099999999996	88.619299999999996	71.314999999999998	35.453099999999999	33.686	36.638399999999997	35.145600000000002	39.142499999999998	42.471400000000003	34.812100000000001	36.564100000000003	34.695300000000003	53.933599999999998	86.126900000000006	24.283000000000001	20.646699999999999	27.708100000000002	28.429600000000001	26.4513	23.8522	26.587900000000001	22.824200000000001	37.375999999999998	0.0	21.025099999999998	25.1934	55.527799999999999
CG10337	0.0	5.0135500000000004	2.0055900000000002	3.9238699999999995	4.5477699999999999	4.9469000000000003	4.1327699999999998	13.832000000000001	0.0	1.4671299999999998	7.1204199999999993	6.5084999999999997	0.0	9.0127500000000005	4.2941699999999994	6.9138999999999999	6.6071399999999993	13.267200000000001	2.5672999999999999	11.2386	10.157999999999999	6.6062000000000003	6.0645499999999997	8.4567999999999994	8.2452699999999997	11.5406	9.8308699999999991	1.5926200000000001	11.000400000000001	3.8062099999999996	7.7446800000000007	4.70261	5.0000599999999995	6.45303	3.7447699999999995	4.3062500000000004	16.281600000000001	9.878210000000001	11.417999999999999	13.4575	11.0298	11.7844	12.222000000000001	9.7749699999999997	15.376200000000001	0.0	10.5031	15.0853	19.456
CG10338	31.721800000000002	28.978899999999999	30.210699999999999	21.0	28.0974	27.0261	33.295000000000002	4.8778300000000003	24.697800000000001	24.629200000000001	26.723600000000001	33.146299999999997	22.112200000000001	27.773900000000001	13.6997	42.084200000000003	24.150200000000002	32.4285	19.4345	32.030099999999997	28.8218	38.615900000000003	24.642399999999999	34.251399999999997	32.904899999999998	12.3004	19.792300000000001	20.420400000000001	20.5303	21.256699999999999	22.5959	19.322800000000001	19.021599999999999	18.699999999999999	16.077000000000002	19.8735	21.112100000000002	21.098800000000001	22.131799999999998	20.554000000000002	21.2348	21.134799999999998	22.076899999999998	23.456999999999997	20.190200000000001	0.0	20.9251	17.8858	12.3858
CG10339	0.0	0.0	0.0	0.0	0.0	0.0	0.0	0.0	0.0	0.0	0.0	0.0	0.0	0.0	0.0	0.0	0.0	0.0	0.0	0.0	0.0	0.0	0.0	0.0	0.0	0.0	0.0	0.0	0.0	0.0	0.0	0.0	0.0	0.187025	0.0	0.0	0.0	0.0	0.0	0.0	0.0	0.0	0.0	0.0	0.0	0.0	0.0	0.0	0.0
CG10340	49.354399999999998	90.148099999999999	94.503399999999999	112.81999999999999	104.626	95.004800000000003	88.636600000000001	133.066	56.311900000000001	78.0916	92.650499999999994	88.5779	107.63	114.652	0.0	1.17746	2.7593299999999998	6.6801300000000001	7.2812100000000006	4.22539	5.2147699999999997	3.9063599999999998	4.1297499999999996	3.8437000000000001	3.2069700000000001	1.7578	2.9208599999999998	0.0	1.03806	0.0	0.81898000000000004	1.8991	2.5068900000000003	0.83302399999999999	1.4557200000000001	12.7255	2.1842299999999999	1.7376599999999998	0.0	0.53301100000000001	0.123227	0.0	0.0	0.0	0.60434200000000005	0.0	0.36446899999999999	0.0	5.9769899999999998
CG10341	24.145700000000001	19.544799999999999	20.338100000000001	18.030200000000001	16.4497	19.304099999999998	22.639500000000002	26.845199999999998	16.275400000000001	23.680900000000001	18.763200000000001	13.6038	17.4711	13.538500000000001	25.136700000000001	22.441999999999997	17.380099999999999	24.273900000000001	12.785600000000001	18.307600000000001	19.669699999999999	19.5015	15.2065	14.5375	22.516500000000001	17.4283	21.662500000000001	27.9941	24.435400000000001	23.064399999999999	26.538699999999999	20.710599999999999	21.532599999999999	19.9724	16.316199999999998	25.9145	37.084800000000001	34.667700000000004	34.032299999999999	35.080399999999997	35.615900000000003	38.270499999999998	34.219200000000001	32.154200000000003	34.857700000000001	0.0	37.107399999999998	41.682899999999997	27.2621
CG10343	76.167599999999993	136.67099999999999	115.57899999999999	151.46200000000002	137.691	146.51300000000001	112.196	186.13499999999999	41.861000000000004	69.749700000000004	117.40299999999999	130.619	159.58700000000002	159.75200000000001	123.33799999999999	138.755	173.94400000000002	184.53200000000001	189.50400000000002	175.45099999999999	200.137	169.22499999999999	149.495	212.16999999999999	155.28200000000001	151.19799999999998	211.46200000000002	160.624	189.16	184.13499999999999	190.08799999999999	192.261	192.91299999999998	178.821	198.648	245.774	118.053	92.503200000000007	132.38999999999999	111.35299999999999	122.699	110.14700000000001	119.11	128.648	169.797	0.0	105.69499999999999	91.470100000000002	189.24900000000002
CG10344	45.2896	70.436800000000005	66.764399999999995	66.250200000000007	63.441800000000001	75.587599999999995	58.037199999999999	40.045999999999999	26.760400000000001	63.812199999999997	78.738500000000002	46.010199999999998	50.038600000000002	67.640900000000002	0.0	0.0	0.0	0.0	2.9077000000000002	0.41161999999999999	0.44501499999999994	0.65033599999999991	0.64861199999999997	0.0	0.68845699999999999	0.0	0.53360200000000002	0.0	0.84492800000000001	0.0	0.0	0.0	0.0	0.37459799999999999	0.0	2.26938	0.68483800000000006	0.0	0.0	0.475275	0.244281	0.0	0.0	0.0	0.0	0.0	0.339559	0.0	0.0
CG10345	0.0	0.0	0.0	0.0	0.0	0.0	0.0	0.0	0.0	0.0	0.0	0.0	0.0	0.0	0.0	0.0	0.0	0.0	0.0	0.0	0.0	0.0	0.0	0.0	0.0	0.0	0.0	0.0	0.0	0.0	0.0	0.0	0.0	0.0	0.0	0.0	0.0	0.0	0.0	0.0	0.0	0.0	0.0	0.0	0.0	0.0	0.0	0.0	0.0
CG10347	13.3125	13.612	17.250599999999999	16.295500000000001	18.349900000000002	12.067600000000001	17.256699999999999	21.8871	33.993699999999997	22.506499999999999	15.644299999999999	18.438600000000001	9.54589	22.8187	16.641500000000001	43.536499999999997	33.108800000000002	43.9709	31.203600000000002	25.3782	38.147399999999998	39.901699999999998	45.701999999999998	37.024000000000001	41.818199999999997	37.5336	41.037399999999998	45.368099999999998	40.8399	40.008699999999997	52.071599999999997	32.505099999999999	42.779800000000002	44.536299999999997	30.936699999999998	29.338100000000001	40.255699999999997	47.105899999999998	49.104500000000002	48.251399999999997	44.835900000000002	41.875700000000002	48.781999999999996	45.602400000000003	33.426400000000001	0.0	45.113700000000001	57.1008	32.001300000000001
CG10348	0.0	0.0	0.0	0.0	0.0	0.0	0.0	0.0	0.0	0.0	0.0	0.0	0.0	0.0	0.0	0.0	0.0	0.0	0.0	0.0	0.0	0.0	0.0	0.0	0.0	0.0	0.0	0.0	0.0	0.0	0.0	0.0	0.0	0.0	0.0	0.0	0.0	0.0	0.0	0.0	0.0	0.0	0.0	0.0	0.0	0.0	0.0	0.0	0.0
CG10352	0.0	0.0	0.0	0.0	0.0	0.0	0.0	0.0	0.0	0.0	0.0	0.0	0.0	0.0	0.0	0.0	0.0	0.0	0.0	0.0	0.0	0.0	0.0	0.0	0.0	0.0	0.0	0.0	0.0	0.0	0.0	0.0	0.0	0.0	0.0	0.0	0.0	0.0	0.0	0.0	0.0	0.0	0.0	0.0	0.0	0.0	0.0	0.0	0.0
CG10353	5.0898599999999998	2.2648200000000003	2.7396199999999999	2.7483599999999999	2.1912799999999999	2.2841	3.78186	2.8984299999999998	4.5328499999999998	3.4445699999999997	2.2274099999999999	3.72194	0.0	0.91137800000000002	0.0	1.1990799999999999	0.30038799999999999	0.96915300000000004	1.45733	0.691832	0.95084999999999997	1.1207499999999999	1.32141	0.68583900000000009	0.69557800000000003	0.53963400000000006	0.52783000000000002	0.79480399999999995	0.66103000000000001	0.47522299999999995	0.80113999999999996	0.88861499999999993	0.62412200000000007	1.1658200000000001	0.32911299999999999	0.35441300000000003	1.0283799999999998	0.83593799999999996	0.84411399999999992	0.38188499999999997	0.46760200000000002	0.57053699999999996	0.096324399999999991	0.16791300000000001	0.18599599999999999	0.0	0.72603000000000006	0.21316399999999999	0.0
CG10357	0.0	0.0	0.0	0.0	0.0	0.0	0.0	0.0	0.0	0.0	0.0	0.0	0.0	0.0	0.0	0.0	0.0	0.0	0.0	0.0	0.0	0.0	0.0	0.0	0.0	0.0	0.0	0.0	0.0	0.0	0.0	0.0	0.0	0.0	0.0	0.0	0.0	1.7870599999999999	0.0	0.51982200000000001	0.0	0.0	0.0	0.0	0.0	0.0	0.0	0.0	0.0
CG10359	0.0	0.0	0.0	0.0	0.0	0.0	0.0	0.0	0.0	0.0	0.0	0.0	0.0	0.0	0.0	0.0	0.0	0.0	0.0	0.0	0.0	0.0	0.0	0.0	0.0	0.0	0.0	0.0	0.0	0.0	0.0	0.0	0.0	0.0	0.0	0.0	1.53495	0.0	0.53413299999999997	0.0	0.0	0.0	0.0	0.0	0.0	0.0	0.0	0.0	0.0
CG10361	0.0	0.0	0.0	0.0	0.0	0.0	0.0	0.0	0.0	0.0	0.215031	0.0	0.0	0.0	3.6591400000000003	0.0	0.0	0.0	0.65671299999999999	0.0	0.0	0.0	0.0	0.348719	0.0	0.0	0.0	0.0	0.0	0.0	0.0	0.0	0.0	0.0	0.0	0.0	0.0	0.0	0.870282	0.0	0.155668	0.0	0.0	0.42715399999999998	0.0	0.0	0.45079399999999997	0.0	1.8258900000000002
CG10362	0.0	0.0	0.0	0.0	0.0	0.0	0.0	0.0	0.0	0.0	0.0	0.0	0.0	0.0	0.0	0.0	0.0	0.0	0.0	0.0	0.0	0.0	0.0	0.119531	0.0	0.0	0.0	0.0	0.0	0.0	0.0	0.0	0.0	0.0	0.0	0.0	0.0	0.0	0.0	0.0	0.0	0.0	0.10795299999999999	0.0	0.0	0.0	0.0	0.0	0.0
CG10365	19.991299999999999	16.512899999999998	18.026399999999999	13.9376	18.349799999999998	13.140000000000001	16.304099999999998	24.1983	32.9298	14.4757	16.957599999999999	20.067399999999999	54.628700000000002	13.549799999999999	0.0	14.1807	16.848600000000001	9.5013300000000012	16.158200000000001	16.0395	22.578399999999998	14.9885	19.255600000000001	17.051600000000001	18.8188	28.194299999999998	20.953800000000001	8.8037899999999993	27.083000000000002	20.556899999999999	21.962599999999998	25.145399999999999	19.700399999999998	23.4618	15.2712	10.315300000000001	20.673300000000001	22.519200000000001	20.014900000000001	31.970199999999998	28.499500000000001	30.171600000000002	25.639199999999999	24.654800000000002	30.003599999999999	428.25400000000002	21.9116	21.886700000000001	15.762700000000001
CG10366	30.661799999999999	14.833399999999999	12.6823	15.6355	18.140499999999999	14.850899999999999	18.924399999999999	7.7691499999999998	13.726100000000001	24.2636	16.975100000000001	17.685600000000001	8.9902100000000011	14.5913	0.0	3.6053000000000002	3.5028000000000001	2.1943900000000003	3.7942400000000003	4.4547400000000001	5.1729599999999998	3.31934	4.9147800000000004	6.6865300000000003	4.2239100000000001	0.35112399999999999	1.16917	0.608989	0.83549200000000001	0.43533299999999997	0.50209099999999995	0.76566299999999998	0.50334899999999994	0.49668500000000004	0.0	4.0764800000000001	0.0	1.3602700000000001	1.10354	2.0971700000000002	0.54206599999999994	0.53413100000000002	0.78963800000000006	0.81136200000000003	0.9634879999999999	0.0	0.864066	0.61562899999999998	2.5232799999999997
CG10375	47.8596	80.376199999999997	80.479200000000006	101.59399999999999	98.023200000000003	99.125600000000006	102.11399999999999	142.27500000000001	98.174400000000006	70.695999999999998	89.613500000000002	91.117800000000003	105.837	84.360200000000006	196.429	111.741	95.858999999999995	79.504599999999996	113.13799999999999	98.607100000000003	85.433999999999997	82.325400000000002	95.2697	96.161600000000007	98.0899	204.76400000000001	174.13	161.49000000000001	188.03900000000002	149.369	163.47299999999998	191.65700000000001	174.227	160.017	192.19099999999997	148.87899999999999	90.209299999999999	96.533900000000003	97.542400000000001	104.57799999999999	99.340800000000002	92.876599999999996	98.708100000000002	108.917	89.773499999999999	0.0	110.64200000000001	99.415300000000002	102.675
CG10376	37.513500000000001	19.372299999999999	26.449400000000001	18.7514	21.8933	19.053000000000001	33.638100000000001	5.3627900000000004	21.6082	27.529	23.059200000000001	22.500399999999999	29.125499999999999	17.083300000000001	22.035499999999999	34.522100000000002	21.5928	32.198300000000003	15.1205	26.355499999999999	18.764399999999998	28.301600000000001	28.352599999999999	23.9712	29.236499999999999	7.3484699999999998	16.840299999999999	8.6252300000000002	15.377000000000001	15.0999	20.409800000000001	19.788699999999999	14.037599999999999	14.4023	13.140599999999999	14.7355	21.293199999999999	13.5807	19.5977	23.924800000000001	25.136999999999997	17.1724	25.1236	22.142800000000001	22.2789	0.0	29.771899999999999	16.154	18.066199999999998
CG10383	19.2182	14.280099999999999	18.035900000000002	10.5687	14.8392	18.5459	17.639500000000002	4.1233900000000006	23.508800000000001	24.578600000000002	16.8917	15.4664	5.8007900000000001	19.394000000000002	13.296099999999999	12.2902	9.7678200000000004	16.4297	5.5235500000000002	11.174899999999999	8.1745600000000014	13.8729	15.0206	10.6706	17.2685	4.7919599999999996	4.5316900000000002	3.9789099999999999	8.01281	7.5345300000000002	5.3257900000000005	4.6660599999999999	6.0434599999999996	6.78782	4.9800500000000003	6.4572699999999994	14.1897	9.2435399999999994	10.920299999999999	7.7372100000000001	9.6390799999999999	11.4107	8.7999700000000001	9.3290500000000005	7.4701199999999996	83.092000000000013	10.3345	6.1336300000000001	11.6972
CG10384	0.0	0.0	0.0	0.0	0.0	0.0	0.0	0.0	0.0	0.0	0.0	0.0	0.0	0.0	0.0	0.0	0.0	0.0	0.0	0.0	0.0	0.0	0.0	0.0	0.0	0.0	0.0	0.0	0.0	0.0	0.0	0.0	0.0	0.0	0.0	0.0	0.0	0.0	0.0	0.0	0.0	0.0	0.0	0.0	0.0	0.0	0.0	0.0	0.0
CG10395	88.107399999999998	142.78200000000001	156.791	147.31399999999999	171.82299999999998	199.72099999999998	153.57399999999998	35.049500000000002	97.374700000000004	107.35600000000001	178.11900000000003	123.419	138.613	170.06299999999999	116.78200000000001	181.947	254.37299999999999	244.149	130.029	259.51999999999998	187.345	245.84799999999998	206.32900000000001	266.90499999999997	272.517	201.37099999999998	277.19499999999999	177.75299999999999	163.036	248.40599999999998	250.11900000000003	240.916	217.10499999999999	209.792	267.93400000000003	323.928	135.12200000000001	155.113	168.49200000000002	135.40299999999999	156.971	156.762	144.97799999999998	145.05200000000002	181.99200000000002	103.917	132.69999999999999	124.34100000000001	134.52100000000002
CG10396	0.0	0.0	0.0	0.0	0.0	0.0	0.0	0.0	0.0	0.0	0.65224799999999994	0.0	0.0	0.0	0.0	0.0	0.0	0.0	0.0	0.0	0.0	0.0	0.0	0.0	0.0	0.0	0.0	0.0	0.0	0.0	0.0	0.0	0.0	0.0	0.0	0.0	0.0	0.0	0.0	0.0	0.0	0.0	0.93628600000000006	0.0	0.0	0.0	0.0	0.0	0.0
CG10399	13.5161	16.210899999999999	21.751200000000001	21.698499999999999	16.392499999999998	20.022400000000001	17.604600000000001	10.014799999999999	6.5027200000000001	18.082599999999999	19.427900000000001	18.3002	61.433300000000003	28.275500000000001	0.0	4.3613099999999996	3.8404800000000003	11.629799999999999	1.9317500000000001	4.2588999999999997	5.6999599999999999	1.8122900000000002	3.2324599999999997	5.0854099999999995	4.6538199999999996	4.0932900000000005	3.7793999999999999	1.4052200000000001	0.0	1.00796	1.1460600000000001	2.6404799999999997	2.29339	2.3394699999999999	1.34497	0.0	2.0054500000000002	0.0	1.6809799999999999	1.9330200000000002	0.44695299999999999	0.82401399999999991	1.8390900000000001	1.24518	0.0	0.0	1.6508400000000001	0.0	0.0
CG10405	0.0	0.58549700000000005	0.38410900000000003	1.1109599999999999	0.448241	0.65185300000000002	0.0	0.0	0.0	0.0	0.0	0.61090500000000003	0.0	0.0	0.0	0.0	0.0	0.0	0.0	0.0	3.8919000000000001	0.0	0.94089699999999998	0.54271400000000003	1.22	0.0	0.62821700000000003	0.0	0.0	2.36896	0.90860300000000005	0.0	1.35622	0.45705600000000002	1.56785	5.5525900000000004	0.74835200000000002	0.0	0.95624300000000007	0.55750600000000006	1.00901	0.93167000000000011	0.52130900000000002	1.42727	1.8892099999999998	0.0	0.37846799999999997	3.2171699999999999	0.0
CG10407	0.0	1.036	0.48908800000000002	0.64952700000000008	1.02891	0.0	0.44831199999999999	4.5022099999999998	0.0	1.8495099999999998	1.1936799999999999	1.9374900000000002	0.0	1.53867	0.0	0.0	0.0	1.1012899999999999	0.0	0.0	0.0	0.0	0.0	1.21852	2.2918500000000002	7.8807199999999993	2.3308900000000001	9.0273000000000003	0.0	1.1084399999999999	1.6327499999999999	1.7780599999999998	1.23542	0.40737899999999999	1.4259899999999999	0.0	15.648199999999999	7.612610000000001	3.67231	1.6928700000000001	0.84323700000000013	0.52339899999999995	1.6557500000000001	3.8652599999999997	0.0	0.0	0.39799299999999999	3.0807700000000002	0.0
CG1041	15.3089	14.9903	15.613799999999999	10.8528	13.0213	13.553699999999999	17.2255	26.0548	22.578399999999998	19.990100000000002	15.507	14.2981	15.0449	11.362399999999999	10.877599999999999	22.0105	20.603100000000001	18.675799999999999	14.1286	19.0883	17.401700000000002	22.563700000000001	23.5153	27.622	19.4953	20.370899999999999	18.583200000000001	14.1997	14.604900000000001	15.922000000000001	18.244399999999999	13.5725	21.0121	19.114999999999998	13.741099999999999	11.4275	30.449100000000001	31.741599999999998	32.320999999999998	33.397300000000001	30.249400000000001	28.661300000000001	29.4359	31.4879	24.2179	0.0	33.859299999999998	32.588299999999997	20.0535
CG10413	58.285699999999999	30.736899999999999	38.140700000000002	17.3553	24.7363	18.625699999999998	45.749099999999999	10.3376	31.5396	31.177099999999999	24.678599999999999	38.930599999999998	38.688000000000002	24.8353	21.7333	56.080399999999997	41.134700000000002	45.251399999999997	15.7287	40.161200000000001	22.651299999999999	35.411000000000001	43.723399999999998	30.523800000000001	41.942399999999999	26.297799999999999	33.116799999999998	38.816699999999997	40.295099999999998	38.967700000000001	28.984000000000002	33.512900000000002	40.305999999999997	44.7896	24.252199999999998	19.200500000000002	97.369500000000002	86.118799999999993	78.079999999999998	65.875299999999996	80.7042	72.933199999999999	83.166700000000006	78.084500000000006	49.062600000000003	52.859699999999997	93.075299999999999	59.570300000000003	37.7879
CG10417	285.46299999999997	280.89099999999996	313.61799999999999	210.262	267.93200000000002	249.93400000000003	351.68000000000001	52.922499999999999	339.79599999999999	274.47800000000001	267.13999999999999	336.084	269.529	259.20799999999997	102.36499999999999	352.435	180.20500000000001	227.71000000000001	107.72	347.43400000000003	110.736	210.71799999999999	261.85400000000004	198.72	233.952	393.084	364.84300000000002	333.50699999999995	282.14699999999999	362.32599999999996	288.30099999999999	413.834	377.28399999999999	497.26300000000003	335.35500000000002	343.68400000000003	398.94099999999997	441.49099999999999	369.685	358.77600000000001	400.464	404.47300000000001	409.01099999999997	440.22699999999998	273.26900000000001	144.87100000000001	440.04699999999997	358.255	167.66099999999997
CG10418	60.698799999999999	176.03999999999999	140.96299999999999	271.35300000000001	233.56599999999997	334.98099999999999	131.393	648.62199999999996	183.60400000000001	164.488	260.411	144.435	372.67699999999996	264.25900000000001	696.76999999999998	209.43400000000003	299.96499999999997	220.47099999999998	582.07500000000005	318.30000000000001	356.61000000000001	271.18799999999999	234.71000000000001	310.30599999999998	362.50300000000004	433.37300000000005	372.71899999999999	412.76300000000003	438.86599999999999	359.517	355.63900000000001	366.02800000000002	355.78899999999999	354.798	461.05300000000005	543.41599999999994	173.16900000000001	149.31	188.63999999999999	204.58599999999998	174.12099999999998	206.44999999999999	210.45599999999999	203.41800000000001	299.86099999999999	957.95000000000005	151.84299999999999	243.84299999999999	451.49800000000005
CG10420	47.586399999999998	59.807200000000002	56.199399999999997	52.933	61.758800000000001	55.106200000000001	62.952599999999997	26.9313	55.777500000000003	56.448599999999999	55.784100000000002	58.397799999999997	89.401499999999999	60.231299999999997	10.678800000000001	20.863099999999999	16.695399999999999	10.3375	12.823399999999999	13.984500000000001	16.936399999999999	18.852499999999999	16.213000000000001	16.079999999999998	14.048400000000001	1.6475900000000001	2.2025799999999998	4.10046	5.0716800000000006	3.6162099999999997	5.2732999999999999	3.3986000000000001	3.6870099999999999	4.8135199999999996	4.0633300000000006	7.0063899999999997	3.1539099999999998	3.3890400000000001	3.72519	2.2663500000000001	2.81759	2.7774999999999999	2.2075200000000001	3.7871099999999998	3.04888	0.0	3.9516199999999997	1.4196	3.9965000000000002
CG10424	44.973700000000001	52.706899999999997	50.181800000000003	54.3384	54.8063	55.925400000000003	50.920900000000003	37.430199999999999	39.967100000000002	49.6982	52.406300000000002	53.551299999999998	48.061300000000003	53.377499999999998	45.984499999999997	76.2667	59.220500000000001	80.711299999999994	56.2256	72.778099999999995	76.8155	77.616500000000002	77.404200000000003	74.259699999999995	70.843199999999996	38.6143	58.684699999999999	58.727400000000003	71.074200000000005	61.866999999999997	70.104699999999994	64.363500000000002	74.255300000000005	61.503799999999998	52.696199999999997	59.157499999999999	65.835999999999999	75.424300000000002	79.947699999999998	84.221500000000006	78.345200000000006	74.023499999999999	64.7791	71.069199999999995	88.953900000000004	0.0	67.968900000000005	70.788799999999995	81.3249
CG10425	74.197500000000005	71.9739	71.083500000000001	75.097700000000003	82.777100000000004	66.673599999999993	69.254300000000001	31.6158	78.258499999999998	82.350800000000007	77.286600000000007	77.424099999999996	37.339300000000001	62.850200000000001	41.197499999999998	83.479600000000005	65.922200000000004	87.911299999999997	57.318399999999997	82.493700000000004	74.671999999999997	86.944299999999998	71.689099999999996	91.759500000000003	86.627300000000005	35.330399999999997	52.721899999999998	44.7652	48.137900000000002	51.293799999999997	70.0565	63.681600000000003	56.749699999999997	52.8551	45.0092	61.258699999999997	32.648099999999999	24.090800000000002	39.480800000000002	38.101399999999998	42.697200000000002	44.356299999999997	55.556800000000003	31.284000000000002	59.876199999999997	0.0	37.345399999999998	37.104700000000001	62.538000000000004
CG10426	1.47299	1.2714099999999999	0.74981999999999993	1.5287899999999999	0.80578300000000003	2.96549	1.357	0.0	4.1081300000000001	3.8714699999999995	1.73787	0.88486200000000004	0.0	1.72045	0.0	0.35494699999999996	0.420379	0.57730100000000006	1.21201	0.349524	0.84557700000000002	0.388515	0.28807199999999999	0.0	0.19492300000000001	0.76107499999999995	0.16492699999999999	1.4720200000000001	0.57044300000000003	1.92282	0.48294100000000001	0.53950600000000004	0.727302	0.0	0.42086899999999994	0.0	0.82388099999999997	3.0409900000000003	1.09931	0.76211800000000007	0.98377900000000007	1.4912799999999999	0.14619799999999999	1.0253099999999999	0.35941200000000001	0.0	0.75507200000000008	0.87991299999999995	0.84609199999999996
CG10428	52.967500000000001	38.857799999999997	38.632800000000003	40.983400000000003	41.173099999999998	30.926300000000001	41.7455	45.188999999999993	45.4056	40.988	41.0075	40.227499999999999	43.174700000000001	37.505400000000002	61.854399999999998	40.343800000000002	48.195500000000003	41.343499999999999	28.084099999999999	51.650199999999998	41.891199999999998	54.530200000000001	44.6646	45.653199999999998	39.108199999999997	29.078000000000003	40.397500000000001	34.884099999999997	40.332599999999999	33.292499999999997	41.157400000000003	44.426600000000001	40.327300000000001	39.451700000000002	32.4818	30.890499999999999	52.651200000000003	59.104900000000001	59.641300000000001	56.114100000000001	58.881100000000004	52.453699999999998	57.0501	55.8337	54.674300000000002	113.0	50.265500000000003	55.474899999999998	26.7654
CG10431	4.1309100000000001	4.0896600000000003	4.7817400000000001	5.58047	5.6298199999999996	5.1619099999999998	6.8385199999999999	3.24708	2.1837800000000001	4.4275599999999997	4.7230400000000001	6.9564699999999995	11.174799999999999	2.7189299999999998	0.00010259600000000001	7.8404899999999991	6.4585900000000001	6.1751300000000002	3.0573900000000003	8.8532899999999994	5.4074999999999998	8.9817999999999998	5.6053600000000001	2.9035000000000002	7.4692899999999991	3.2761400000000003	1.72807	9.7136800000000001	2.8121999999999998	3.0204599999999999	3.4226900000000002	3.4566699999999999	2.8885099999999997	2.5147300000000001	1.1929799999999999	2.1063299999999998	4.1531000000000002	5.5721699999999998	3.2717000000000001	3.7951999999999999	4.6561699999999995	5.6105700000000001	5.8128000000000002	8.2377899999999986	4.6681400000000002	0.00058586800000000002	4.3221699999999998	4.7093800000000003	1.9604599999999999
CG10433	0.0	0.0	0.0	0.0	0.0	0.0	0.0	0.0	0.0	0.0	0.0	0.0	0.0	0.0	0.0	0.0	0.0	0.0	0.0	0.0	0.0	0.0	0.0	0.0	0.0	0.0	0.59931299999999998	0.0	0.0	0.0	0.0	0.0	0.0	0.0	0.0	0.0	0.0	0.0	0.48136299999999999	0.0	0.26681500000000002	0.0	0.0	0.0	0.0	0.0	0.0	0.0	0.0
CG10435	78.63600000000001	55.143599999999999	60.088700000000003	48.338099999999997	42.770400000000002	36.753399999999999	59.640799999999999	36.676900000000003	26.215800000000002	52.918500000000002	54.324199999999998	62.014800000000001	28.1922	59.505000000000003	59.134500000000003	61.035699999999999	64.833699999999993	68.098699999999994	45.383099999999999	56.275399999999998	76.8399	72.596299999999999	68.476600000000005	63.494399999999999	69.863600000000005	41.862900000000003	41.5306	54.397199999999998	65.933599999999998	54.666899999999998	40.809800000000003	41.813200000000002	50.832299999999996	38.403700000000001	34.747100000000003	56.031500000000001	65.490399999999994	47.474200000000003	60.564399999999999	67.579999999999998	68.889600000000002	69.6053	69.135000000000005	66.227199999999996	63.534300000000002	0.0	57.783099999999997	63.279299999999999	60.169899999999998
CG10440	0.0	0.0	0.0	0.0	0.0	0.0	0.0	0.0	0.0	0.0	0.0	0.0	0.0	0.0	0.0	0.0	0.0	0.0	0.0	0.0	0.0	0.0	0.0	0.0	0.0	0.0	0.23547100000000001	0.0	0.0	0.0	0.0	0.0	0.0	0.0	0.0	0.0	0.0	0.0	0.0	0.0	0.0	0.0	0.0	0.0	0.0	0.0	0.0	0.0	0.0
CG10444	45.202500000000001	32.423400000000001	35.0062	18.911300000000001	22.175799999999999	19.6449	32.307099999999998	9.9341399999999993	25.511900000000001	27.579899999999999	27.970700000000001	29.6662	5.9859900000000001	27.751300000000001	15.2141	35.5471	44.897799999999997	34.578800000000001	22.0259	34.183300000000003	27.5166	29.302299999999999	40.349299999999999	38.959899999999998	39.994399999999999	10.1896	16.085999999999999	26.776	12.5215	20.0306	16.953600000000002	17.359500000000001	15.3224	12.484299999999999	9.2554100000000012	11.0609	18.9695	19.170100000000001	28.598299999999998	24.249300000000002	26.845300000000002	31.221499999999999	27.903199999999998	27.0137	20.521699999999999	0.0	23.357700000000001	24.2026	9.9453499999999995
CG10445	15.931100000000001	14.198	14.939399999999999	13.645	14.2073	14.7125	18.078299999999999	6.7013499999999997	9.8966499999999993	16.179300000000001	15.9168	10.272600000000001	4.5221999999999998	15.4269	0.0	0.35000700000000001	0.0	1.11497	0.0	0.111024	0.12632000000000002	0.0	0.18650799999999998	0.15263800000000002	0.19365499999999999	0.22181599999999999	0.14902599999999999	0.0	0.0	0.0	0.0	0.0	0.0	0.20550599999999999	0.0	1.2536	2.5301499999999999	0.946801	1.05006	0.70009100000000002	0.24836399999999997	0.0	0.0	0.0	0.171267	0.0	0.19659000000000001	0.0	0.0
CG10459	0.0	0.0	0.0	0.0	0.0	0.0	0.0	0.0	0.0	0.0	0.0	0.0	0.0	0.0	0.0	0.0	0.0	0.0	0.0	0.0	0.0	0.0	0.0	0.0	0.0	0.0	0.0	0.0	0.0	0.0	0.0	0.0	0.0	0.0	0.0	0.0	0.0	0.0	0.0	0.0	0.0	0.0	0.0	0.0	0.0	0.0	0.0	0.0	0.0
CG10462	33.059699999999999	34.471400000000003	32.25	25.095500000000001	24.785	31.664100000000001	31.381	17.072399999999998	26.810099999999998	32.805	33.605499999999999	27.6996	39.7027	38.4405	3.1962000000000002	22.276399999999999	17.5593	19.666499999999999	13.276899999999999	18.2608	14.506500000000001	25.483499999999999	16.488900000000001	17.8584	24.9467	3.6686699999999997	7.3616000000000001	5.5842599999999996	9.3297299999999996	5.2565999999999997	7.0160300000000007	8.972669999999999	5.7518699999999994	6.0891500000000001	4.0817199999999998	8.2964599999999997	7.9067100000000003	4.2593899999999998	5.7392900000000004	6.4796300000000002	6.4729700000000001	5.2268699999999999	6.1716899999999999	5.5126099999999996	4.3002099999999999	0.0	7.0835600000000003	3.1301900000000002	5.3592900000000006
CG10463	14.369999999999999	14.315999999999999	13.937900000000001	20.284500000000001	14.450699999999999	16.096900000000002	16.205300000000001	30.068100000000001	25.1416	16.1617	14.620799999999999	16.2912	9.0708199999999994	14.155099999999999	7.6601899999999992	17.557700000000001	17.154599999999999	13.676500000000001	11.760999999999999	9.4763399999999987	13.7097	16.172999999999998	13.3096	13.831	11.525600000000001	9.3870500000000003	6.2446299999999999	7.0723600000000006	5.2136100000000001	9.3978000000000002	6.9233000000000002	5.5100199999999999	6.90787	5.1373100000000003	3.0936300000000001	3.2190699999999999	5.0502500000000001	6.08453	7.4489800000000006	6.6570999999999998	7.9144300000000003	5.7085900000000001	5.9068800000000001	6.4318	7.2901399999999992	0.0	7.0689600000000006	5.2430300000000001	3.8450900000000003
CG10465	253.715	397.90199999999999	373.05500000000001	484.25199999999995	443.07099999999997	610.98900000000003	386.10599999999999	165.93299999999999	388.61500000000001	358.73800000000006	467.73800000000006	332.25800000000004	318.85300000000001	433.80599999999998	417.95699999999999	588.35699999999997	524.19399999999996	581.42999999999995	433.23599999999999	583.82400000000007	412.99300000000005	545.60300000000007	461.904	549.33600000000001	631.54199999999992	794.58800000000008	887.72300000000007	789.51899999999989	694.16499999999996	820.46100000000001	811.13199999999995	866.78199999999993	831.21199999999999	755.43499999999995	989.29399999999998	743.5139999999999	412.476	441.98199999999997	487.76499999999999	402.834	508.37400000000002	481.06300000000005	425.87400000000002	505.51099999999997	555.55399999999997	126.62799999999999	419.495	391.75300000000004	421.01599999999996
CG10466	26.337199999999999	57.532499999999999	47.253599999999999	87.536000000000001	62.964199999999998	85.6143	40.056600000000003	71.839299999999994	77.892700000000005	53.0991	70.677400000000006	59.149299999999997	196.36000000000001	63.516000000000005	62.878700000000002	52.778599999999997	104.25200000000001	75.932100000000005	118.181	74.724999999999994	87.127300000000005	93.779600000000002	70.397099999999995	96.158199999999994	90.651499999999999	136.583	108.80200000000001	144.74200000000002	113.84399999999999	138.869	91.403700000000001	128.15299999999999	115.899	89.006399999999999	211.75400000000002	112.62200000000001	45.858899999999998	57.683900000000001	43.698099999999997	67.988699999999994	57.647300000000001	53.954300000000003	58.982599999999998	74.308599999999998	80.807199999999995	0.0	51.097499999999997	98.052599999999998	126.11200000000001
CG10467	25.047899999999998	29.155100000000001	22.541399999999999	28.580400000000001	27.0623	29.9132	19.697099999999999	18.7864	17.637999999999998	26.517900000000001	29.417100000000001	21.642399999999999	11.3634	25.8004	13.289300000000001	21.581099999999999	29.1143	25.146999999999998	21.2468	23.165600000000001	27.6737	24.721900000000002	23.991499999999998	26.9666	19.424499999999998	15.0435	19.261700000000001	13.247299999999999	17.3733	13.039999999999999	14.1486	16.6462	14.222000000000001	16.828900000000001	24.7714	22.1677	18.7483	19.947099999999999	20.725100000000001	22.598600000000001	19.177600000000002	16.301300000000001	23.411100000000001	25.374600000000001	25.073399999999999	0.0	17.442299999999999	16.235900000000001	25.3566
CG10469	0.0	1.1919200000000001	1.2480200000000001	0.0	0.44855100000000003	1.99275	0.38653300000000002	0.0	0.0	0.0	0.68775699999999995	0.56100300000000003	0.0	0.0	0.0	2.33291	2.0372599999999998	0.93388300000000002	0.0	1.50386	0.0	1.2543899999999999	0.31840400000000002	1.05362	0.65210000000000001	0.0	0.52344199999999996	0.0	0.0	0.0	1.1043799999999999	0.0	0.0	0.0	0.0	0.0	2.7421700000000002	0.0	0.44881599999999999	2.4809400000000004	1.5788799999999998	0.0	2.4262799999999998	2.0550000000000002	1.77105	0.0	0.35073699999999997	1.37263	2.5224500000000001
CG10470	100.49799999999999	200.91099999999997	172.65000000000001	280.37900000000002	258.46199999999999	280.07599999999996	171.642	409.505	118.79299999999999	169.71700000000001	248.13099999999997	139.47799999999998	152.989	249.06700000000001	129.33700000000002	127.38	223.66200000000001	203.65599999999998	222.405	170.47099999999998	195.583	226.15799999999999	169.45500000000001	217.083	182.94799999999998	200.36000000000001	252.571	198.92599999999999	201.59999999999999	203.505	228.83099999999999	257.60599999999999	210.917	183.93099999999998	264.60500000000002	340.81400000000002	124.131	98.601600000000005	145.75799999999998	140.017	133.88	139.59399999999999	117.398	110.20700000000001	166.29400000000001	0.0	100.75299999999999	132.345	266.31599999999997
CG10472	0.0	0.0	0.0	0.0	0.0	0.0	0.0	0.0	0.0	0.0	5.6330599999999995	0.0	0.0	0.0	0.0	0.0	0.0	0.0	0.0	0.0	0.0	0.0	0.0	0.0	0.0	0.0	0.0	0.0	0.0	0.0	0.0	0.0	0.0	0.43209500000000001	0.0	0.0	0.0	0.0	0.0	0.0	0.0	0.0	0.0	0.0	0.0	0.0	0.0	0.0	0.0
CG10474	0.0	0.0	0.0	0.0	0.0	0.0	0.0	0.0	0.0	0.0	0.0	0.0	0.0	2.18486	0.0	0.0	0.0	0.0	0.0	0.0	0.0	0.0	0.0	0.0	0.0	0.0	0.0	0.0	0.0	0.0	0.0	0.0	0.0	0.61249600000000004	0.0	0.0	0.0	0.0	0.0	0.0	0.0	0.0	0.0	0.0	0.0	0.0	0.0	0.0	0.0
CG10476	0.0	0.0	0.0	0.0	0.0	0.0	0.0	0.0	0.0	0.0	0.0	0.0	0.0	0.0	0.0	0.0	0.0	0.0	0.0	0.0	0.0	0.0	0.0	0.0	0.0	0.0	0.0	0.0	0.0	0.0	0.0	0.0	0.0	0.0	0.0	0.0	0.0	0.0	0.0	0.0	0.0	0.0	0.0	0.0	0.0	0.0	0.0	0.0	0.0
CG10477	0.0	0.0	0.0	0.0	0.0	0.0	0.0	0.0	0.0	0.0	3.1381299999999999	0.0	0.0	0.0	0.0	0.0	0.0	0.0	0.0	0.0	0.0	0.0	0.0	0.0	0.0	0.0	0.0	0.0	0.0	0.0	0.0	0.0	0.0	0.0	0.0	0.0	0.0	0.0	0.0	0.0	0.0	0.0	0.0	0.0	0.0	0.0	0.0	0.0	0.0
CG10479	0.0	0.0	0.0	0.0	0.0	0.0	0.0	0.0	0.0	0.0	0.0	0.0	0.0	0.0	0.0	2.5086300000000001	0.73624400000000001	0.0	0.0	0.40665899999999999	0.502081	0.68523299999999998	0.51849100000000004	1.1538200000000001	1.3900999999999999	2.1963699999999999	2.0484800000000001	3.3615800000000005	4.9584000000000001	8.7493999999999996	4.35771	10.1044	7.6551200000000001	6.10989	5.7868599999999999	11.365600000000001	5.1968899999999998	4.4574199999999999	5.2010300000000003	2.73238	5.2894500000000004	3.4200199999999996	5.9797099999999999	6.9399199999999999	7.7329499999999998	0.0	10.039999999999999	9.2276299999999996	16.360199999999999
CG10481	0.0	0.0	0.0	0.0	0.0	0.0	0.0	0.0	0.0	0.0	0.0	0.0	0.0	0.0	0.0	0.0	0.0	0.0	0.0	0.0	0.0	0.0	0.0	0.0	0.0	0.0	0.0	0.0	0.0	0.0	0.0	0.0	0.0	0.0	0.0	0.0	0.0	0.0	0.0	0.0	0.0	0.0	0.0	0.0	0.0	0.0	0.0	0.0	0.0
CG10483	0.0	0.0	0.0	0.0	0.0	0.0	0.0	0.0	0.0	0.0	0.0	0.0	0.0	0.0	0.0	0.0	0.0	0.0	0.0	0.0	0.0	0.0	0.0	0.0	0.0	0.0	0.0	0.0	0.0	0.0	0.0	0.0	0.0	0.0	0.0	0.0	0.59402500000000003	0.0	0.0	0.0	0.0	0.0	0.0	0.0	0.0	0.0	0.0	0.0	0.0
CG10486	0.0	0.0	0.0	0.0	0.0	0.0	0.0	0.0	0.0	0.0	0.0	0.0	0.0	0.0	0.0	0.0	0.0	0.0	0.0	0.0	0.0	0.0	0.0	0.0	0.0	0.0	0.0	0.0	0.0	0.0	0.0	0.0	0.0	0.0	0.0	0.0	0.0	0.0	0.0	0.0	0.0	0.0	0.0	0.0	0.0	0.0	0.0	0.0	0.0
CG10492	21.260200000000001	6.1744300000000001	9.8718599999999999	5.2042900000000003	7.0990199999999994	4.6447000000000003	11.7568	1.1047400000000001	13.0396	3.9803300000000004	6.0937400000000004	14.6426	10.2904	6.0160900000000002	0.0	17.2273	11.075699999999999	14.2119	4.6602800000000002	17.023900000000001	7.7678600000000007	10.8635	15.2784	11.225099999999999	15.2865	7.117560000000001	7.5764600000000009	13.960599999999999	18.929200000000002	12.479799999999999	12.0616	6.7127899999999991	10.9129	11.409700000000001	7.4614699999999994	14.863099999999999	32.639800000000001	30.6035	23.963000000000001	28.5625	26.418099999999999	29.789300000000001	35.072800000000001	29.822900000000001	16.1646	0.0	39.187199999999997	23.541899999999998	14.5533
CG10494	35.7102	25.5611	32.294499999999999	38.727899999999998	30.7014	32.580199999999998	42.909799999999997	10.958399999999999	27.559699999999999	27.444500000000001	36.884900000000002	36.049799999999998	32.095599999999997	33.4619	3.4382199999999998	14.2295	11.456099999999999	14.448	5.0020899999999999	10.5351	12.959099999999999	14.6938	10.7445	13.274000000000001	15.952299999999999	1.5141799999999999	0.95496599999999998	1.47367	1.4319299999999999	2.8012000000000001	4.7917800000000002	6.1241400000000006	1.72817	1.49326	1.76197	5.8137699999999999	1.02302	0.0	1.81585	2.9941900000000001	2.4310099999999997	2.2269400000000004	0.71589700000000001	2.32884	1.6052799999999998	0.0	2.3212599999999997	1.2537700000000001	3.0066299999999999
CG10495	45.320300000000003	54.496699999999997	45.960299999999997	54.510800000000003	60.945900000000002	70.523899999999998	54.140099999999997	41.671399999999998	29.7117	73.676500000000004	67.2179	46.974699999999999	27.542200000000001	43.9467	0.0	2.54175	2.9973299999999998	0.0	0.0	1.10626	2.0104799999999998	1.3880600000000001	1.6015600000000001	2.33779	3.2443599999999999	1.23292	0.40861900000000001	6.8472200000000001	0.70502799999999999	1.5303200000000001	0.86430699999999994	0.65586299999999997	0.29058800000000001	0.0	2.0385200000000001	3.5483199999999999	0.0	0.0	0.0	0.36754999999999999	0.87986200000000003	0.64707599999999998	1.06141	0.49057700000000004	0.0	0.0	1.5481100000000001	3.15727	0.0
CG10496	18.1234	23.2379	27.6633	18.859000000000002	20.290400000000002	22.093599999999999	27.561399999999999	6.8816300000000004	28.520299999999999	24.427299999999999	28.1387	22.760999999999999	16.415800000000001	18.0928	3.3800599999999998	32.019599999999997	30.1219	35.507899999999999	12.958	20.8749	16.5611	31.081700000000001	26.1387	29.940899999999999	32.206699999999998	17.010100000000001	18.4253	14.163500000000001	16.400400000000001	21.209800000000001	21.170200000000001	19.9451	20.273299999999999	19.940300000000001	15.8665	12.5633	29.817900000000002	24.1508	32.440800000000003	29.300899999999999	32.194800000000001	32.9773	30.738900000000001	31.3569	30.356300000000001	0.0	28.073399999999999	20.977599999999999	22.447500000000002
CG10505	0.0	0.0	0.0	0.131886	0.0	0.15310499999999999	0.0	0.0	0.0	0.0	0.0	0.0	0.0	0.0	0.0	0.0	0.0	0.0	0.0	0.0	0.0	0.0	0.0	0.0	0.0	0.0	0.0	0.0	0.0	0.0	0.091374699999999989	0.0	0.0	0.0	0.0	0.0	0.0	0.0	0.0	0.0	0.084293199999999999	0.0	0.0	0.0	0.0	0.0	0.0	0.0	0.0
CG10508	0.0	0.0	0.0	0.0	0.0	0.0	0.0	0.0	5.7646899999999999	0.0	0.0	0.0	0.0	0.0	0.0	0.48634899999999998	0.56724700000000006	0.0	0.0	0.0	0.0	0.0	0.0	0.0	0.0	4.3213200000000001	0.88177499999999998	0.0	0.0	0.0	0.0	0.0	0.0	0.282028	0.0	0.0	1.9979499999999999	1.3641700000000001	1.8204599999999997	0.38746399999999998	0.0	0.39995199999999997	0.0	0.0	0.74679499999999999	0.0	0.0	0.0	0.0
CG10510	0.0	0.0	0.0	0.0	0.0	0.0	0.0	0.0	0.0	0.0	0.0	0.0	0.0	0.0	0.0	0.51401400000000008	1.8041700000000001	0.0	0.0	0.0	0.0	0.0	0.0	0.0	0.0	0.37264700000000001	0.0	0.0	0.0	0.0	0.0	0.0	0.0	0.0	0.0	0.0	0.31079800000000002	0.0	0.0	0.0	0.0	0.0	0.0	0.0	0.0	0.0	0.0	0.0	0.0
CG10512	3.5402099999999996	0.170789	0.0	0.0	0.50317800000000001	0.0	0.62611800000000006	0.0	0.0	0.0	0.56351200000000001	0.34193200000000001	0.0	0.0	0.0	0.0	0.0	0.0	0.0	0.55985699999999994	0.0	0.0	0.0	0.309311	0.0	0.0	0.27782499999999999	0.0	0.0	0.0	0.0	0.0	0.0	0.0	0.0	0.0	0.78976599999999997	0.0	0.0	0.0	0.0	0.0	0.0	0.0	0.0	0.0	0.0	0.0	0.0
CG10513	0.0	0.0	0.0	0.0	0.0	0.0	0.0	0.0	0.0	0.0	0.0	0.0	0.0	0.0	0.0	0.0	0.0	0.0	0.0	0.0	0.0	0.0	0.0	0.0	0.0	0.0	0.0	0.0	0.0	0.0	0.0	0.0	0.0	0.0	0.0	0.0	0.0	0.0	0.0	0.0	0.0	0.0	0.0	0.0	0.0	0.0	0.0	0.0	0.0
CG10514	0.0	0.0	0.0	0.0	0.0	0.0	0.0	0.0	0.0	0.0	0.0	0.0	0.0	0.0	0.0	0.0	0.0	0.0	0.0	0.0	0.0	0.0	0.0	0.0	0.0	0.0	0.0	0.0	0.0	0.0	0.0	0.0	0.0	0.0	0.0	0.0	0.0	0.0	0.0	0.0	0.095358100000000001	0.0	0.0	0.0	0.0	0.0	0.0	0.0	0.0
CG10516	17.187000000000001	27.296999999999997	23.521899999999999	26.238600000000002	26.323599999999999	27.872900000000001	22.254899999999999	7.2506300000000001	24.677299999999999	27.447800000000001	20.604900000000001	22.3535	29.959599999999998	23.423500000000001	20.070900000000002	13.961499999999999	14.0251	7.9948199999999998	5.8026400000000002	6.7618199999999993	5.3439100000000002	3.19482	10.6137	5.7813300000000005	7.6809399999999997	36.164700000000003	26.515899999999998	7.7943300000000004	8.6059699999999992	12.4407	8.2186399999999988	5.2854999999999999	9.0867899999999988	6.1706000000000003	10.1256	14.0951	71.974500000000006	57.099299999999999	63.116700000000002	38.820300000000003	14.683199999999999	9.0334199999999996	8.9005200000000002	4.8821399999999997	7.2934899999999994	0.0	4.9017099999999996	13.82	14.6464
CG10527	128.64099999999999	122.14299999999999	136.10900000000001	157.39500000000001	130.25	137.79399999999998	137.97299999999998	177.572	83.453599999999994	138.65600000000001	128.43899999999999	160.559	274.34100000000001	119.82600000000001	5.1259100000000002	4.4554499999999999	9.6039999999999992	4.3925099999999997	6.8994200000000001	8.2599	11.545500000000001	10.6495	6.5745300000000002	17.471399999999999	15.414199999999999	9.6541999999999994	4.8995899999999999	0.0	5.6496699999999995	17.210799999999999	2.81298	8.3348399999999998	9.16812	7.8980800000000002	11.0747	25.910299999999999	1.13574	0.0	0.0	0.0	0.0	0.33648600000000001	0.39011299999999999	0.0	0.0	0.0	0.281968	0.0	0.0
CG10543	2.9970400000000001	0.882185	1.01224	0.84156900000000001	1.3639299999999999	1.04528	1.4096899999999999	0.44121000000000005	1.8377700000000001	1.4621899999999999	0.83678899999999989	1.7801499999999999	0.0	0.63947500000000002	2.3831000000000002	1.01627	1.45306	4.4237299999999999	0.72128300000000001	3.0879699999999999	1.4650700000000001	3.2294900000000002	2.8412599999999997	2.0222599999999997	2.57884	0.44368000000000002	0.76386599999999993	1.0383500000000001	2.8176900000000002	2.2318899999999999	1.7386599999999999	0.82227600000000001	1.6343299999999998	1.5933899999999999	1.89815	0.75733300000000003	2.1738499999999998	2.5268200000000003	3.2110300000000001	2.1601499999999998	2.8973100000000001	2.6739000000000002	3.8030400000000002	3.4398400000000002	2.7174400000000003	0.0	5.6575499999999996	2.3383599999999998	1.17852
CG10550	0.0	0.0	0.0	0.0	0.0	0.405387	0.0	0.0	0.0	0.0	0.0	0.0	0.0	0.0	0.0	0.0	0.0	0.0	0.0	0.0	0.0	0.0	0.0	0.0	0.0	0.0	0.0	0.0	0.0	0.0	0.0	0.53284600000000004	0.0	0.0	0.0	0.0	0.0	0.0	0.0	0.0	0.0747887	0.0	0.299844	0.0	0.0	0.0	0.216034	0.0	0.0
CG10553	0.0	0.0	0.0	0.0	0.0	0.0	0.0	0.0	0.0	0.0	0.0	0.0	0.0	0.0	0.0	2.93574	0.0	0.0	0.0	0.0	0.0	0.0	0.0	0.0	0.0	4.4330499999999997	0.0	0.0	0.0	0.0	0.0	0.0	0.0	0.0	0.0	0.0	26.8703	13.7204	9.6142899999999987	0.0	0.092828100000000011	0.0	0.0	0.0	0.0	0.0	0.0	0.0	0.0
CG10555	10.030799999999999	3.6578699999999995	4.24878	2.6178599999999999	4.9144600000000001	3.4283399999999999	7.4040399999999993	2.0112099999999997	5.6717399999999998	3.9788900000000003	2.7783700000000002	9.6878100000000007	7.2796100000000008	3.9948599999999996	8.1139100000000006	6.5106800000000007	4.3697699999999999	6.9095000000000004	2.0056799999999999	7.6852	3.42761	5.6556199999999999	7.3699000000000003	4.9344999999999999	6.7761899999999997	7.8449	5.6872099999999994	7.3220000000000001	20.825500000000002	8.5653100000000002	8.6891499999999997	8.5180600000000002	8.1830400000000001	9.4921500000000005	4.8339300000000005	5.0497699999999996	22.409400000000002	20.988700000000001	15.995900000000001	21.653000000000002	21.809200000000001	24.139500000000002	27.250800000000002	24.532800000000002	16.687799999999999	52.840899999999998	28.8446	19.303699999999999	11.687999999999999
CG10559	0.0	0.0	0.0	0.0	0.0	0.0	0.0	0.0	0.0	0.0	0.0	0.0	0.0	0.0	7.1120800000000006	0.0	0.0	0.66505300000000001	0.0	0.26607199999999998	0.0	0.0	0.0	0.0	0.0	0.0	0.36440100000000003	0.0	0.0	0.0	0.0	0.0	0.0	0.0	0.0	0.0	3.7023999999999999	2.2484999999999999	0.60779799999999995	0.0	0.0	0.0	0.0	0.0	0.0	0.0	0.0	0.0	0.0
CG10560	0.0	0.0	0.0	0.0	0.0	0.0	0.0	0.0	0.0	0.0	0.0	0.0	0.0	0.0	0.0	0.0	0.0	0.0	0.0	0.0	0.0	0.0	0.0	0.0	0.0	0.0	0.0	0.0	0.0	0.0	0.0	0.0	0.0	0.0	0.0	0.0	0.0	0.0	0.0	0.0	0.0	0.0	0.0	0.0	0.0	0.0	0.0	0.0	0.0
CG10561	16.423400000000001	14.236599999999999	9.3838899999999992	12.4061	9.9849999999999994	8.4842899999999997	13.174300000000001	2.1118099999999997	21.589600000000001	15.918100000000001	11.4034	10.470700000000001	0.0	8.97044	0.0	4.77616	6.54514	7.7944399999999998	6.3763800000000002	6.0343400000000003	11.333	13.4908	7.4147899999999991	10.631500000000001	9.7534100000000006	1.5157399999999999	2.7430500000000002	1.40049	7.8042800000000003	5.6551099999999996	4.6385100000000001	2.0030999999999999	3.0396200000000002	3.36436	3.71271	4.3096899999999998	1.5644400000000001	1.5083799999999998	1.22522	1.58602	1.80732	2.60263	1.5125600000000001	1.8065500000000001	1.3353899999999999	0.0	1.9060299999999999	1.31402	0.0
CG10562	0.0	0.0	0.0	0.0	0.0	0.0	0.0	0.0	0.0	0.0	0.0	0.0	0.0	0.0	0.0	0.0	0.0	0.0	0.0	0.0	0.0	0.0	0.0	0.0	0.0	0.0	0.0	0.0	0.0	0.0	0.0	0.0	0.0	0.0	0.0	0.0	0.47455000000000003	0.0	0.0	0.0	0.0	0.0	0.0	0.0	0.0	0.0	0.0	0.0	0.0
CG10565	150.25899999999999	113.34999999999999	134.00700000000001	77.132099999999994	89.930700000000002	77.438199999999995	142.18299999999999	132.255	171.86000000000001	148.096	105.02200000000001	143.136	161.02700000000002	90.814499999999995	148.00999999999999	161.566	150.381	174.35299999999998	71.889200000000002	113.369	129.72499999999999	129.887	166.41800000000001	119.789	158.75200000000001	135.30500000000001	148.55799999999999	206.19999999999999	166.798	142.92099999999999	139.357	151.33500000000001	148.17400000000001	135.916	103.37799999999999	82.188999999999993	224.155	195.90799999999999	203.15799999999999	233.01499999999999	208.179	188.977	205.80599999999998	194.48599999999999	162.084	0.0	214.137	196.965	126.515
CG10566	0.0	0.73616999999999999	1.0861100000000001	0.0	0.274364	0.0	0.0	0.0	0.0	0.0	0.20581799999999997	0.36140100000000003	0.0	0.0	0.0	0.0	0.42072200000000004	0.0	0.0	0.0	0.57416499999999993	0.0	0.0	0.56706299999999998	0.0	0.0	0.0	0.0	1.20756	0.64668700000000001	0.24652399999999997	0.0	1.2323500000000001	0.48780600000000002	0.0	0.0	1.7177900000000002	3.0966499999999999	3.0842400000000003	0.94247000000000003	1.9539099999999998	0.8228120000000001	3.5958699999999997	1.6646900000000002	0.73194399999999993	0.0	0.65464100000000003	0.0	0.0
CG10576	490.76800000000003	502.20400000000001	546.22400000000005	419.78500000000003	508.69300000000004	419.62800000000004	581.71300000000008	321.59500000000003	584.25900000000001	556.53199999999993	525.41099999999994	506.30300000000005	452.81199999999995	397.80099999999999	82.574399999999997	76.695300000000003	86.857399999999998	99.403400000000005	55.9968	81.4392	90.364099999999993	93.426900000000003	100.569	94.211699999999993	138.72200000000001	57.032499999999999	52.139099999999999	52.843000000000004	50.715800000000002	42.425600000000003	37.853999999999999	42.647100000000002	46.313800000000001	53.231699999999996	45.554499999999997	64.072699999999998	113.57600000000001	98.823400000000007	104.602	96.069500000000005	89.023399999999995	85.653099999999995	75.553600000000003	86.5916	77.140299999999996	169.608	70.097399999999993	84.140299999999996	57.641399999999997
CG10581	0.0	4.5456199999999995	3.1118700000000001	11.751300000000001	8.6564800000000002	12.6332	7.2858899999999993	9.5047999999999995	0.0	3.1128099999999996	4.5439099999999994	4.4623800000000005	0.0	2.6911200000000002	0.0	2.1742300000000001	1.25604	0.0	0.0	1.4171899999999999	0.0	0.0	0.0	0.0	0.0	1.60409	2.0853599999999997	0.0	0.0	0.0	0.0	0.0	0.0	0.0	0.0	0.0	4.0742400000000005	6.4791099999999995	5.1909000000000001	2.96835	1.6112299999999999	1.7415599999999998	0.0	0.0	0.0	0.0	0.0	0.0	0.0
CG10584	63.335500000000003	71.333699999999993	71.356000000000009	65.755700000000004	63.211599999999997	58.478700000000003	63.174999999999997	18.644100000000002	76.242199999999997	66.346000000000004	58.0687	73.582899999999995	35.341799999999999	67.243099999999998	36.681800000000003	28.389900000000001	66.603300000000004	67.362899999999996	49.222499999999997	52.180199999999999	51.533200000000001	60.276499999999999	61.623600000000003	57.459699999999998	46.291000000000004	50.064100000000003	52.196000000000005	66.798299999999998	48.775500000000001	52.424300000000002	60.072400000000002	48.200200000000002	49.742100000000001	49.601399999999998	48.518099999999997	62.096200000000003	32.6569	20.489599999999999	47.419400000000003	54.009500000000003	40.552199999999999	52.215600000000002	33.945300000000003	45.546000000000006	42.570599999999999	0.0	27.058000000000003	49.638500000000001	42.910200000000003
CG10585	30.5318	26.759499999999999	27.6906	25.2285	29.5671	27.771599999999999	28.868400000000001	16.627099999999999	15.1812	41.32	26.950500000000002	24.7395	9.4153699999999994	30.4451	0.0	6.6340300000000001	8.1029699999999991	3.74139	5.8606199999999999	6.15299	6.44048	4.23515	7.0266899999999994	6.4157000000000002	9.4495899999999988	1.52156	1.2564799999999998	2.0567900000000003	3.9923000000000002	1.9071499999999999	1.0944700000000001	1.63863	2.7166099999999997	2.3356499999999998	3.1063499999999999	4.3253300000000001	4.6805900000000005	5.23597	3.8916400000000002	6.1403099999999995	3.3316199999999996	4.1645900000000005	5.1624499999999998	4.78111	2.9404400000000002	0.0	2.7067399999999999	3.31155	6.6835600000000008
CG10587	0.0	0.0	0.0	0.0	0.0	0.0	0.0	0.0	0.0	0.0	0.0	0.0	0.0	0.0	0.0	0.0	0.0	0.0	0.0	0.0	0.0	0.0	0.0	0.0	0.0	0.0	0.0	0.0	0.0	0.0	0.0	0.0	0.0	0.0	0.0	0.0	0.0	0.0	0.0	0.0	0.0	0.0	0.0	0.0	0.0	0.0	0.0	0.0	0.0
CG10588	0.0	0.0	0.0	0.0	0.0	0.0	0.0	0.0	0.0	0.0	0.0	0.0	0.0	0.0	0.0	0.0	0.0	0.36644099999999996	0.0	0.0	0.0	0.0	0.0	0.0	0.0	0.0	0.0	0.0	0.0	0.0	0.0	0.0	0.0	0.0	0.0	0.0	0.0	0.0	0.0	0.0	0.0	0.0	0.0	0.0	0.0	0.0	0.0	0.0	0.0
CG10589	0.0	0.0	0.0	0.0	0.0	0.0	0.0	0.0	0.0	0.0	0.0	0.0	0.0	0.0	0.0	0.0	0.0	0.0	0.0	0.0	0.0	0.0	0.0	0.0	0.0	0.0	0.0	0.0	0.0	0.0	0.0	0.0	0.0	0.0	0.0	0.0	0.0	0.0	0.0	0.0	0.0	0.0	0.0	0.0	0.0	0.0	0.0	0.0	0.0
CG10590	55.054099999999998	43.881900000000002	43.692599999999999	26.7422	31.529599999999999	34.237400000000001	38.503	17.812200000000001	65.607299999999995	50.181699999999999	34.484499999999997	35.489899999999999	33.118299999999998	36.061900000000001	23.266300000000001	57.700000000000003	41.796300000000002	60.176099999999998	29.1675	51.782800000000002	32.985199999999999	41.569699999999997	53.376399999999997	39.631700000000002	47.061700000000002	30.508099999999999	38.218699999999998	50.381900000000002	30.474	40.601900000000001	33.364100000000001	43.231299999999997	36.084600000000002	48.703999999999994	19.420200000000001	14.09	109.477	91.214799999999997	92.010900000000007	85.035499999999999	92.923500000000004	85.431600000000003	93.393500000000003	82.801199999999994	73.554299999999998	83.601200000000006	94.941199999999995	75.966399999999993	37.127800000000001
CG10591	0.0	0.0	0.0	0.0	0.0	0.0	0.0	0.0	0.0	0.0	0.0	0.0	0.0	0.0	0.0	0.0	0.0	0.0	0.0	0.0	0.0	0.0	0.0	0.0	0.0	0.0	0.0	0.0	0.0	0.0	0.0	0.0	0.0	0.0	0.0	0.0	0.0	0.0	0.0	0.0	0.0	0.0	0.0	0.0	0.0	0.0	0.0	0.0	0.0
CG10592	0.0	0.0	0.0	0.0	0.0	0.0	0.0	0.0	0.0	0.0	0.0	0.0	0.0	0.0	3.1699299999999999	0.61554600000000004	0.0	0.0	0.0	0.40193699999999999	0.0	1.0133099999999999	0.49741000000000002	0.0	1.65385	0.88798999999999995	0.59053900000000004	0.78520100000000004	0.0	1.1178999999999999	0.0	0.0	0.21070500000000003	0.0	1.4750299999999998	0.0	6.5879699999999994	5.2751400000000004	2.3673299999999999	0.53125500000000003	0.37929299999999999	1.1472200000000001	1.2677	0.34749400000000003	0.61490200000000006	0.0	0.183754	0.0	0.0
CG10597	0.0	0.0	0.0	0.0	0.0	0.0	0.0	0.0	0.0	0.0	0.0	0.0	0.0	0.0	0.0	0.0	0.0	0.0	0.0	0.0	0.0	0.0	0.0	0.0	0.0	0.0	0.0	0.0	0.0	0.0	0.0	0.0	0.0	0.0	0.0	0.0	0.0	0.0	0.0	0.0	0.0	0.0	0.0	0.0	0.0	0.0	0.0	0.0	0.0
CG10598	0.0	0.0	0.0	0.0	0.0	0.0	0.0	0.0	0.0	0.0	0.0	0.0	0.0	0.0	0.0	0.0	0.0	0.0	0.0	0.0	0.0	0.0	0.0	0.0	0.0	0.0	0.0	0.0	0.0	0.0	0.0	0.0	0.0	0.0	0.0	0.0	0.0	0.0	0.0	0.0	0.0	0.0	0.0	0.0	0.0	0.0	0.0	0.0	0.0
CG10600	13.2895	4.1859699999999993	6.2306900000000001	3.57525	3.5807800000000003	2.6054499999999998	6.4108800000000006	1.54213	4.89405	4.9254899999999999	5.0369699999999993	6.18635	2.7545999999999999	2.6913900000000002	2.4893099999999997	4.73827	2.9298500000000001	3.9191400000000001	1.2420599999999999	2.9996	2.1368499999999999	4.1073599999999999	4.1454300000000002	3.7187800000000002	6.3553699999999997	0.24861399999999997	0.80192700000000006	1.56731	2.4219999999999997	1.3772799999999998	0.82708799999999993	0.88332299999999997	0.74205600000000005	1.0337499999999999	0.79211500000000001	1.75922	0.59056600000000004	2.8883000000000001	1.1735	1.3394600000000001	0.87629000000000001	1.3951499999999999	0.70431599999999994	1.1886399999999999	1.13436	0.0	2.0548099999999998	0.65643099999999999	0.0
CG10602	154.804	157.12299999999999	164.465	107.691	147.155	123.227	161.06999999999999	116.57799999999999	187.48400000000001	205.16099999999997	158.91	143.66299999999998	203.03400000000002	114.786	92.778199999999998	123.01700000000001	137.37799999999999	143.739	86.300899999999999	130.37	121.584	141.73599999999999	146.756	136.46600000000001	133.93700000000001	84.165300000000002	97.399100000000004	62.862200000000001	88.842699999999994	96.837800000000001	99.985699999999994	103.57899999999999	102.68600000000001	98.253600000000006	72.874200000000002	78.415400000000005	169.09299999999999	148.22399999999999	173.40200000000002	176.715	177.84200000000001	163.93000000000001	178.76599999999999	177.33099999999999	157.53399999999999	122.56100000000001	167.80900000000003	175.35599999999999	97.354699999999994
CG10616	48.7864	70.412999999999997	66.116	57.335900000000002	53.452800000000003	65.906999999999996	77.519800000000004	46.528599999999997	77.281199999999998	81.685400000000001	69.167000000000002	74.431799999999996	105.52600000000001	63.199800000000003	15.375400000000001	21.0901	17.940200000000001	19.6432	11.565	19.212199999999999	15.419600000000001	18.444000000000003	19.342099999999999	22.671199999999999	36.181899999999999	3.7770999999999999	4.9762000000000004	3.5494800000000004	2.5904199999999999	6.4851099999999997	4.6902800000000004	5.9014600000000002	4.42699	4.8347899999999999	4.5980099999999995	22.534800000000001	2.3645400000000003	1.88897	4.1794000000000002	2.2927599999999999	2.1639200000000001	3.36171	4.6985099999999997	2.6865200000000002	3.3971	0.0	2.42781	0.78162500000000001	1.5606
CG10621	0.0	0.0	0.32864099999999996	0.0	0.36096100000000003	0.0	0.0	0.0	0.0	0.0	0.0	0.0	0.0	0.0	0.0	0.0	0.0	0.78627100000000005	0.0	0.0	0.0	0.0	0.25501399999999996	0.0	0.0	0.0	0.0	0.0	0.0	0.0	0.0	0.0	0.0	0.0	0.0	0.0	0.0	0.0	0.0	0.0	0.0	0.0	0.0	0.0	0.46103999999999995	0.0	0.0	0.0	4.62066
CG10623	0.0	0.0	0.237512	0.0	0.0	0.0	0.0	0.0	0.0	1.8505599999999998	0.193768	0.0	0.0	0.0	0.0	0.0	0.0	0.55046400000000006	1.1376999999999999	0.0	0.265791	0.0	0.0	0.30826999999999999	0.0	0.0	0.0	0.0	0.54881400000000002	0.0	0.0	0.0	0.0	0.0	0.0	0.0	0.0	0.0	0.0	0.0	0.13897999999999999	0.25712499999999999	0.0	0.0	0.0	0.0	0.20067000000000002	0.0	0.0
CG10625	0.0	0.0	0.0	0.0	0.0	0.0	0.0	0.0	0.0	0.0	0.0	0.0	0.0	0.0	0.0	0.0	0.0	0.0	0.0	0.0	0.0	0.0	0.0	0.0	0.0	0.0	0.0	0.0	0.0	0.0	0.0	0.0	0.0	0.0	0.0	0.0	0.0	0.0	0.0	0.0	0.0	0.0	0.0	0.0	0.0	0.0	0.0	0.0	0.0
CG10628	45.853999999999999	41.839399999999998	44.657800000000002	30.941800000000001	38.319600000000001	26.185199999999998	44.558999999999997	74.213499999999996	35.444299999999998	33.3568	33.809600000000003	44.074800000000003	15.583399999999999	68.602199999999996	33.373899999999999	22.790299999999998	46.683700000000002	48.670400000000001	43.734099999999998	36.7911	53.177599999999998	45.287599999999998	45.624400000000001	40.866199999999999	44.129100000000001	23.3019	27.502400000000002	43.347700000000003	36.4161	35.209099999999999	33.220599999999997	32.384999999999998	33.582700000000003	33.413000000000004	15.5297	30.636999999999997	41.6706	40.028599999999997	36.675400000000003	41.4621	37.283099999999997	38.663899999999998	36.445500000000003	43.193399999999997	37.017200000000003	0.0	39.2072	37.296500000000002	50.199100000000001
CG10631	0.82688099999999998	0.30782199999999998	0.30990600000000001	0.307917	0.51486999999999994	0.44298500000000002	0.20425099999999999	0.152533	0.92479800000000001	0.0	0.43257700000000004	0.31512800000000002	1.28373	0.57029700000000005	0.37486199999999997	0.23998800000000001	0.32920500000000003	0.51634499999999994	0.20405899999999999	0.28578200000000004	0.063266099999999992	0.34652899999999998	0.17352500000000001	0.14583399999999999	0.30714200000000003	0.054507699999999999	0.0364366	0.211669	0.61410900000000002	0.41266499999999995	0.13014600000000001	0.057126699999999996	0.15570499999999998	0.02555	0.17935299999999998	0.15567700000000001	0.23163300000000001	0.11204600000000001	0.15324100000000002	0.033524599999999995	0.14891500000000002	0.15054200000000001	0.16118399999999999	0.135854	0.16034200000000001	0.0	0.14205200000000001	0.095909300000000003	0.0
CG10635	210.41900000000001	388.51499999999999	325.23000000000002	627.24699999999996	545.89800000000002	702.52300000000002	341.79400000000004	1238.79	453.625	389.077	504.214	349.08300000000003	437.31400000000002	533.5	801.32000000000005	290.51499999999999	419.16800000000001	491.459	573.48099999999999	347.84300000000002	548.01199999999994	426.41000000000003	384.70300000000003	508.10400000000004	522.00199999999995	327.94499999999999	383.30000000000001	275.00799999999998	326.23400000000004	312.55700000000002	318.09100000000001	324.53399999999999	278.54700000000003	286.86700000000002	496.93300000000005	450.16699999999997	79.302499999999995	57.358899999999998	85.911900000000003	111.79799999999999	78.856499999999997	88.223399999999998	78.630600000000001	89.862700000000004	124.48299999999999	0.0	68.335800000000006	90.672000000000011	126.755
CG10638	11.839600000000001	11.6106	11.735300000000001	11.255800000000001	9.7417100000000012	6.9753100000000003	14.3963	0.0	0.0	10.5732	9.1619299999999999	13.755100000000001	29.168900000000001	11.486599999999999	0.0	8.1169200000000004	7.3064399999999994	14.897399999999999	7.7621399999999996	10.341100000000001	12.113899999999999	7.1892300000000002	8.2443000000000008	11.0716	13.925599999999999	1.4691799999999999	6.8576899999999998	9.3473000000000006	4.8218399999999999	1.8340000000000001	7.7599100000000005	5.20479	4.7617699999999994	4.8284699999999994	5.9750500000000004	10.34	0.63211400000000006	1.6240000000000001	1.71333	0.45443500000000003	2.4539900000000001	2.19285	3.2521200000000001	0.66667200000000004	3.3892000000000002	0.0	2.28878	2.4772400000000001	2.1943000000000001
CG10639	14.008699999999999	18.810400000000001	16.3428	11.836499999999999	22.884	16.703299999999999	16.389600000000002	5.5739400000000003	19.609300000000001	16.0016	16.365500000000001	16.125	9.5038600000000013	16.859100000000002	13.5319	5.1461399999999999	11.003399999999999	11.559000000000001	7.6958600000000006	7.3823999999999996	12.732200000000001	9.5121099999999998	9.9477799999999998	8.0074699999999996	10.138500000000001	4.7498800000000001	4.9385699999999995	8.9977499999999999	9.0242000000000004	4.4314800000000005	4.2805400000000002	6.2119900000000001	7.7982399999999998	4.0979700000000001	7.0559100000000008	8.9384399999999999	3.9885900000000003	7.1893000000000002	7.6329199999999995	4.8246500000000001	7.5198199999999993	7.6782000000000004	8.2777499999999993	5.75406	6.7885899999999992	0.0	6.5750000000000002	6.9108000000000001	5.4313500000000001
CG10641	88.819199999999995	64.531000000000006	90.677300000000002	56.182299999999998	72.553299999999993	53.795400000000001	112.69799999999999	11.6411	61.9084	81.4953	61.589399999999998	99.739400000000003	31.137599999999999	47.282499999999999	2.98468	29.448799999999999	25.895399999999999	30.7852	20.983899999999998	27.948599999999999	33.968200000000003	36.823900000000002	37.579000000000001	31.311299999999999	52.161499999999997	3.0303299999999997	6.5850499999999998	3.5807000000000002	7.1199699999999995	7.7861600000000006	7.5664499999999997	11.797700000000001	8.7736600000000013	7.6441699999999999	16.049600000000002	47.929499999999997	0.0	4.5044600000000001e-07	0.68298700000000001	1.43262	1.4026799999999999	2.8043900000000002	3.8428499999999999	3.0927599999999997	2.1854499999999999	127.56	2.16432	0.77122299999999999	1.7735499999999999e-06
CG10646	22.9754	35.787100000000002	29.6585	38.148800000000001	38.692300000000003	38.3703	28.310700000000001	27.4436	18.597200000000001	34.234000000000002	28.8538	20.253499999999999	28.8445	31.5075	31.8583	26.285999999999998	40.7682	38.223500000000001	35.117199999999997	33.558199999999999	45.454999999999998	37.683999999999997	35.4435	36.843499999999999	37.954799999999999	21.480999999999998	38.526800000000001	48.194400000000002	38.838000000000001	34.031199999999998	26.52	31.5747	37.235500000000002	37.067	37.094299999999997	36.246499999999997	24.277699999999999	22.8794	24.107199999999999	22.221900000000002	25.445900000000002	27.6052	24.2758	32.741	34.6175	0.0	27.636700000000001	34.442700000000002	43.709899999999998
CG10650	0.0	0.0	0.0	0.0	0.0	0.0	0.0	0.0	0.0	0.0	0.0	0.0	0.0	0.0	0.0	0.0	0.0	0.0	0.0	0.0	0.0	0.0	0.0	0.0	0.0	0.0	0.0	0.0	0.0	0.0	0.0	0.0	0.0	0.0	0.0	0.0	0.0	0.0	0.0	0.0	0.0	0.0	0.0	0.0	0.0	0.0	0.0	0.0	0.0
CG10651	0.0	0.0	0.0	0.0	0.0	0.0	0.0	0.0	0.0	0.0	0.0	0.0	0.0	0.0	0.0	0.0	0.0	0.0	0.0	0.0	0.0	0.0	0.0	0.0	0.0	0.0	0.0	0.0	0.0	0.0	0.0	0.0	0.75256699999999999	0.0	0.0	0.0	0.0	0.0	0.0	0.0	0.0	0.0	0.0	0.0	0.0	0.0	0.353827	0.0	0.0
CG10654	1.3619499999999999e-06	1.73935	1.0569999999999999	1.1171	3.0974599999999999	3.4376399999999995e-07	1.2304200000000001	11.8187	1.3881199999999998e-05	2.1389299999999998	1.83342	2.4128799999999999	13.1492	5.4221500000000002	0.00023600700000000002	1.5119	0.93070200000000003	1.2367299999999999	2.32552	1.7226099999999998	3.7384900000000001	3.5641199999999995	1.8725000000000001	2.0076499999999999	2.4303599999999999	1.1693899999999999	2.91838	13.1175	1.3737299999999999	1.1595299999999999	3.8361099999999997	1.78013	1.3355700000000001	1.83945	5.9849999999999997e-07	1.4105399999999999	3.2996099999999999	4.8246000000000002	4.8992100000000001	5.1551599999999995	3.8192699999999995	3.8809900000000002	3.8008099999999998	3.7485400000000002	4.3860099999999997	0.0	4.0678400000000003	4.1189599999999995	1.5738399999999999e-06
CG10657	0.0	0.0	0.242864	0.0	0.0	0.0	0.0	0.0	0.0	0.0	0.0	0.0	0.0	0.0	0.0	0.0	0.0	0.0	0.0	0.0	0.0	0.0	0.0	0.0	0.0	0.0	0.0	0.0	0.0	0.0	0.0	0.0	0.0	0.0	0.0	0.0	0.0	0.0	0.0	0.0	0.0	0.0	0.0	0.0	0.0	0.0	0.0	0.0	0.0
CG10659	0.0	0.0	0.0	0.0	0.0	0.0	0.0	0.0	0.0	0.0	0.0	0.0	0.0	0.0	0.0	0.0	0.0	0.0	0.0	0.0	0.0	0.0	0.0	0.0	0.0	0.0	0.0	0.0	0.0	0.0	0.0	0.0	0.0	0.0	0.0	0.0	0.0	0.0	0.0	0.0	0.31927	0.0	0.0	0.0	0.0	0.0	0.0	0.0	0.0
CG10660	0.0	0.0	0.60898200000000002	0.56480900000000001	0.0	0.0	0.0	0.0	0.0	0.0	0.0	0.0	0.0	0.0	0.0	0.0	0.0	0.0	0.0	0.0	0.0	0.0	0.0	0.0	0.0	0.0	0.0	0.0	0.0	0.0	0.0	0.0	0.0	0.0	0.0	0.0	0.0	0.0	0.46247100000000002	0.0	0.0	0.0	0.0	0.0	0.0	0.0	0.0	0.0	0.0
CG10663	0.0	0.0	0.0	0.0	0.0	0.0	0.0	0.0	0.0	0.0	0.0	0.0	0.0	0.0	0.0	0.0	0.0	0.0	0.0	0.0	0.0	0.0	0.0	0.0	0.0	0.0	0.0	0.0	0.0	0.0	0.0	0.0	0.0	0.0	0.0	0.0	0.0	0.0	0.0	0.0	0.0	0.0	0.0	0.0	0.0	0.0	0.0	0.0	0.0
CG10669	11.5602	11.9145	13.7956	8.226939999999999	9.5888399999999994	6.8309199999999999	12.8881	2.6474900000000003	11.3796	10.165800000000001	12.770999999999999	8.4976899999999986	5.5473600000000003	6.6619699999999993	0.0	0.67430699999999999	1.1607100000000001	0.27030599999999999	1.1495299999999999	0.21024000000000001	1.2039299999999999	1.8354599999999999	1.0161100000000001	2.0623900000000002	2.8155999999999999	0.0	0.309701	0.0	1.04217	0.29464200000000002	0.44527	0.0	0.554392	0.108848	0.0	0.0	0.94005300000000003	0.0	0.66291599999999995	0.0	0.32159799999999999	0.65556999999999999	0.27960699999999999	0.58638199999999996	0.495307	0.0	0.10210900000000001	0.76383199999999996	0.0
CG10671	15.5151	20.668099999999999	21.5733	15.813499999999999	23.811	16.309200000000001	17.4222	30.660299999999999	13.7119	24.990100000000002	20.430299999999999	20.623200000000001	31.519100000000002	8.5584799999999994	2.8802400000000001	7.4351199999999995	3.72871	6.52881	2.5824199999999999	7.6944300000000005	6.1354600000000001	5.7420000000000009	8.8422900000000002	5.9198399999999998	6.3027199999999999	0.85129300000000008	1.4012500000000001	0.0	1.4696400000000001	2.6600599999999996	1.8257099999999999	1.8269200000000001	2.4218000000000002	2.4109099999999999	1.3942600000000001	4.88917	1.0553399999999999	1.6916200000000001	2.52285	1.2570600000000001	1.86635	1.77922	3.1575700000000002	2.3516599999999999	1.7819400000000001	0.0	2.4882	2.4891000000000001	2.9828099999999997
CG10672	46.920400000000001	54.782600000000002	47.166200000000003	64.452399999999997	61.770000000000003	50.0062	49.769399999999997	130.11600000000001	71.936800000000005	45.5593	65.514600000000002	46.369399999999999	19.4526	65.924499999999995	5.1812199999999997	9.4945899999999988	10.4369	6.7685600000000008	16.576799999999999	12.274699999999999	12.2645	6.9397899999999995	10.4572	10.7636	8.1127000000000002	2.48875	9.1488700000000005	0.0	3.8420300000000003	3.9966599999999999	4.5694499999999998	2.6054900000000001	4.9886900000000001	2.6632700000000002	8.077	9.2487700000000004	2.6524400000000004	1.5945799999999999	1.30619	0.98859799999999998	3.21272	3.4235000000000002	0.93440800000000002	1.2826	3.4171999999999998	0.0	1.7020099999999998	5.6063700000000001	0.0
CG10673	23.2682	39.128999999999998	40.7575	40.979500000000002	67.920299999999997	57.398800000000001	34.955199999999998	62.085700000000003	0.0	33.166899999999998	38.098399999999998	29.2803	52.683799999999998	62.565199999999997	37.316800000000001	48.676600000000001	55.034999999999997	45.751000000000005	68.587500000000006	45.447099999999999	66.639200000000002	64.923500000000004	46.739199999999997	56.366300000000003	43.32	45.339599999999997	52.122399999999999	63.366399999999999	43.825899999999997	35.358899999999998	37.672899999999998	38.515799999999999	34.257800000000003	34.009	57.8688	60.420400000000001	12.2736	16.067699999999999	26.368000000000002	21.555199999999999	21.2409	25.8934	18.761600000000001	20.4907	24.0791	0.0	21.101800000000001	21.540199999999999	48.642899999999997
CG10674	142.63200000000001	293.625	205.852	382.08499999999998	334.339	372.45300000000003	182.99700000000001	512.173	188.15400000000002	207.30200000000002	305.25599999999997	159.738	232.83799999999999	319.27299999999997	242.70099999999999	63.064300000000003	96.874899999999997	153.31200000000001	209.27200000000002	134.095	179.53900000000002	127.61499999999999	101.506	152.47200000000001	141.22799999999998	77.017300000000006	73.780100000000004	86.204800000000006	116.274	73.415000000000006	64.684799999999996	70.655699999999996	61.075899999999997	41.312800000000003	129.59799999999998	171.929	27.909300000000002	35.854799999999997	40.960000000000001	28.055499999999999	33.652299999999997	30.018000000000001	34.411799999999999	16.329799999999999	51.325099999999999	2500.3400000000001	17.106999999999999	26.017499999999998	65.820700000000002
CG10680	0.0	0.0	0.0	0.0	0.0	0.0	0.0	0.0	0.0	0.0	0.0	0.0	0.0	0.0	0.0	0.0	0.0	0.0	0.0	0.0	0.0	0.0	0.28036899999999998	0.0	0.0	0.0	0.0	0.0	0.0	0.0	0.0	0.0	0.0	0.0	0.0	0.0	0.0	0.0	0.0	0.0	0.0	0.47323100000000001	0.0	0.0	0.0	0.0	0.0	0.0	0.0
CG10681	34.931999999999995	40.938099999999999	32.270600000000002	53.392899999999997	57.323599999999999	54.770400000000002	40.908200000000001	29.198699999999999	51.054600000000001	58.302900000000001	45.844200000000001	49.047600000000003	166.28400000000002	40.531700000000001	81.365600000000001	46.030099999999997	45.931000000000004	46.671100000000003	50.734099999999998	60.290199999999999	40.8414	44.423200000000001	45.180900000000001	44.949599999999997	51.243400000000001	20.047000000000001	23.433800000000002	8.2446600000000014	20.302900000000001	27.865400000000001	22.566099999999999	23.840199999999999	31.781099999999999	27.0001	39.638500000000001	77.038300000000007	15.722899999999999	11.9962	21.794899999999998	10.8218	16.098099999999999	16.802199999999999	12.785500000000001	17.7639	26.6557	0.0	14.332700000000001	29.196300000000001	11.1915
CG10688	36.305300000000003	70.875699999999995	61.233400000000003	84.470399999999998	91.581000000000003	108.66799999999999	54.295099999999998	72.346900000000005	37.003599999999999	77.783500000000004	82.788399999999996	68.300200000000004	85.048500000000004	79.983699999999999	11.829000000000001	13.9526	24.7225	18.218699999999998	29.5259	27.120799999999999	19.491299999999999	29.160900000000002	21.014299999999999	34.329300000000003	25.263999999999999	16.7607	14.655099999999999	17.7559	10.3614	14.1655	14.393599999999999	9.2292899999999989	12.2597	14.1547	14.4984	35.359299999999998	5.1961500000000003	0.0	4.8798000000000004	4.3211699999999995	6.40815	4.2854999999999999	4.1518899999999999	4.2820599999999995	4.4500699999999993	0.0	3.7505099999999998	3.0824700000000003	6.1005699999999994
CG10694	0.0	0.0	0.0	0.0	0.0	1.4508799999999999	0.42127399999999998	0.0	0.0	0.0	0.0	0.0	0.0	0.0	0.0	0.0	0.0	0.0	0.0	0.41506599999999999	0.0	0.0	0.0	0.0	0.0	0.0	0.0	0.0	0.0	0.0	0.0	0.0	0.0	0.0	0.0	0.0	0.72905299999999995	0.0	0.0	0.52320500000000003	0.25651000000000002	0.0	0.0	0.0	0.0	0.0	0.0	0.0	0.0
CG10700	0.0	0.0	0.0	0.0	0.0	0.0	0.0	0.0	0.0	0.0	0.0	0.0	0.0	0.0	0.0	0.0	0.0	0.0	0.0	0.0	0.0	0.0	0.0	0.0	0.0	0.0	0.0	0.0	0.0	0.0	0.0	0.0	0.0	0.0	0.0	0.0	0.0	0.0	0.0	0.0	0.0	0.0	0.0	0.0	0.0	0.0	0.0	0.0	0.0
CG10702	15.8421	10.5159	11.6121	7.7705600000000006	6.6659899999999999	6.2266199999999996	8.26675	8.7512100000000004	13.7249	13.654400000000001	9.0104699999999998	7.3483700000000001	22.6706	16.076599999999999	19.811800000000002	20.098600000000001	11.7468	21.194500000000001	6.5519499999999997	14.797800000000001	9.0235000000000003	13.316700000000001	16.552299999999999	11.3774	15.194800000000001	7.8212800000000007	6.41866	10.208600000000001	7.7624100000000009	7.8947199999999995	6.532	4.5846499999999999	5.7370599999999996	7.1063999999999998	4.5842800000000006	2.2807300000000001	31.639900000000001	33.369799999999998	31.995999999999999	31.778199999999998	31.363099999999999	34.7759	34.442799999999998	30.8931	24.3385	65.223600000000005	36.258600000000001	23.505199999999999	8.6391399999999994
CG10703	26.673400000000001	29.9636	28.4757	24.106400000000001	22.7897	23.111899999999999	40.716500000000003	23.073699999999999	27.054200000000002	37.888399999999997	23.041799999999999	37.8733	30.5747	24.272600000000001	15.7941	38.947800000000001	40.167700000000004	43.9011	19.088899999999999	34.039000000000001	38.796300000000002	35.465800000000002	48.560699999999997	35.542499999999997	40.068300000000001	42.396799999999999	39.772500000000001	43.326900000000002	57.785800000000002	53.265900000000002	45.284100000000002	50.9754	49.995899999999999	40.623899999999999	40.708199999999998	29.577500000000001	53.972299999999997	46.329099999999997	49.098399999999998	63.444899999999997	54.8232	54.301400000000001	55.935299999999998	53.285200000000003	48.033299999999997	0.0	51.243099999999998	46.763399999999997	23.854099999999999
CG10710	0.0	0.0	0.0	0.0	0.0	0.0	0.0	0.0	0.0	0.0	0.0	0.0	0.0	0.0	0.0	0.0	0.0	0.0	0.0	0.0	0.0	0.0	0.0	0.0	0.0	0.0	0.0	0.0	0.0	0.0	0.0	0.0	0.0	0.0	0.0	0.0	0.0	0.0	0.0	0.0	0.0	0.0	0.0	0.0	0.0	0.0	0.0	0.0	0.0
CG10713	0.0	0.0	0.0	0.0	0.0	0.0	0.0	0.0	0.0	0.0	0.0	0.0	0.0	0.0	0.0	0.0	0.0	0.0	0.0	0.0	0.0	0.0	0.0	0.0	0.0	0.0	0.0	0.0	0.0	0.0	0.0	0.0	0.0	0.0	0.0	0.0	0.0	0.0	0.0	0.0	0.0	0.0	0.0	0.0	0.0	0.0	0.0	0.0	0.0
CG10721	22.282399999999999	13.118	13.754899999999999	15.822800000000001	14.6671	11.6309	12.350999999999999	10.455	22.4359	20.858799999999999	16.623699999999999	13.670999999999999	25.4969	24.7895	14.331	18.028600000000001	18.195599999999999	19.730599999999999	16.248000000000001	16.679400000000001	19.327200000000001	20.1051	14.1623	24.331499999999998	15.5985	7.6309600000000009	13.7834	13.2949	14.085900000000001	10.919	17.827000000000002	12.1188	11.2895	12.7066	8.8761299999999999	13.928599999999999	20.369399999999999	8.9441699999999997	13.1592	14.529500000000001	14.0044	12.654299999999999	13.671099999999999	13.1205	14.876200000000001	0.0	11.4236	22.019400000000001	18.381
CG10725	0.0	0.0	0.0	0.0	0.0	0.0	0.0	0.0	0.0	0.0	0.0	0.0	0.0	0.0	0.0	0.0	0.0	0.0	0.0	0.0	0.0	0.0	0.0	0.0	0.0	0.0	0.0	0.0	0.0	0.0	0.0	0.0	0.0	0.0	0.0	0.0	0.0	0.0	0.0	0.0	0.0	0.0	0.0	0.0	0.0	0.0	0.0	0.0	0.0
CG10730	0.0	0.0	0.0	0.0	0.0	0.0	0.0	0.0	0.0	0.0	0.0	0.0	0.0	0.0	0.0	1.7397	0.67096599999999995	0.46592100000000003	0.0	0.0	0.0	0.0	0.0	0.0	0.0	0.0	1.01251	0.0	0.83735700000000002	0.0	0.0	0.0	0.0	0.17843100000000001	0.0	0.0	5.3258300000000007	3.9998400000000003	2.6463900000000002	3.59904	2.61917	1.3017100000000001	0.23185999999999998	0.0	0.0	0.0	0.16883599999999999	0.0	0.0
CG10731	32.093699999999998	33.689799999999998	34.1417	25.231400000000001	31.874099999999999	28.5776	35.096899999999998	9.9005399999999995	28.127800000000001	35.3217	37.699199999999998	28.892499999999998	32.549900000000001	32.885199999999998	4.3043800000000001	38.346600000000002	33.3962	34.1937	19.032499999999999	32.696399999999997	22.416799999999999	20.513000000000002	30.120000000000001	29.749700000000001	34.719099999999997	23.445499999999999	31.1401	26.7133	23.7758	26.101400000000002	30.755500000000001	28.493000000000002	29.461500000000001	31.530899999999999	33.055199999999999	29.0108	13.9808	20.176100000000002	20.429099999999998	13.444599999999999	18.334	12.8094	16.588200000000001	22.047599999999999	25.214000000000002	0.0	13.0366	16.4678	20.710899999999999
CG10732	6.7631699999999997	3.1408800000000001	4.1794500000000001	2.3592499999999998	2.3999200000000003	1.7404599999999999	4.3324099999999994	3.7860999999999998	6.4298400000000004	3.7084300000000003	3.4500699999999997	3.3469500000000001	3.0369599999999997	1.2399500000000001	4.1761400000000002	2.5177099999999997	3.0274000000000001	2.6025499999999999	2.08005	2.0702799999999999	1.06216	2.7176099999999996	1.94547	2.6763400000000002	3.8417599999999998	0.83223700000000012	0.87036900000000006	5.4780300000000004	3.2481599999999999	0.74782799999999994	2.2279599999999999	1.26996	0.91159599999999996	1.3549500000000001	1.9340900000000001	0.34412900000000002	5.4113699999999998	2.8486700000000003	2.7442000000000002	2.173	3.4798	3.4230900000000002	3.5922499999999999	1.60843	2.2354500000000002	0.0	4.2974899999999998	3.3753099999999998	2.5812300000000001
CG10734	0.0	0.0	0.0	0.0	0.0	0.0	0.0	0.0	0.0	0.0	0.0	0.0	0.0	0.0	0.0	0.0	0.0	0.0	0.0	0.0	0.0	0.0	0.0	0.0	0.0	1.0465200000000001	0.0	0.0	0.0	0.0	0.0	0.0	0.0	0.0	0.0	0.0	0.97833500000000007	0.0	0.0	0.0	0.0	0.0	0.0	0.0	0.0	0.0	0.0	0.0	0.0
CG10737	12.8752	6.1749900000000002	5.5415400000000004	3.6524300000000003	6.8866199999999997	5.2333300000000005	6.6117100000000004	2.88198	0.0	5.5227500000000003	5.6461199999999998	3.9628199999999998	0.0	2.5119400000000001	1.72397	1.9487299999999999	0.51207499999999995	1.0347200000000001	0.0	0.41564099999999998	0.47301499999999996	0.60474700000000003	0.98141299999999987	0.61332500000000001	1.6993499999999999	0.49540600000000001	0.16504100000000002	0.48063900000000004	0.31549099999999997	0.30807600000000002	0.0	0.26962800000000003	0.128223	0.393511	0.0	0.0	0.96128700000000011	0.0	0.37832399999999999	0.37330999999999998	0.30570700000000001	0.26359399999999999	0.47526800000000002	0.82612299999999994	0.0	0.0	0.695272	0.94225800000000004	0.0
CG10738	0.84595699999999996	0.31620300000000001	0.57803800000000005	0.29486200000000001	0.23237800000000003	0.225636	0.45435200000000003	0.0	0.0	0.27781899999999998	0.29035900000000003	0.20480200000000001	0.0	0.49096000000000006	0.0	0.41566700000000001	0.48827500000000001	1.01247	0.34991700000000003	0.60677799999999993	0.32737899999999998	0.78489900000000001	0.27906199999999998	0.28357399999999999	0.78997200000000001	0.0	0.18834200000000001	0.26918500000000001	0.16067599999999999	0.0	0.27007600000000004	0.29690800000000001	0.13450599999999999	0.53291299999999997	0.46348900000000004	0.40458699999999997	0.239398	0.0	0.078279100000000004	0.086187600000000003	0.021100599999999997	0.076716900000000005	0.082673300000000005	0.114799	0.0	0.0	0.0	0.0	0.0
CG1074	63.377600000000001	70.257000000000005	76.646100000000004	64.5869	73.497	66.212599999999995	76.517499999999998	43.896799999999999	57.697800000000001	75.707700000000003	67.780299999999997	75.3048	31.3993	43.341799999999999	36.788600000000002	44.732300000000002	34.7211	46.504899999999999	39.6783	47.680900000000001	60.6357	49.990000000000002	49.529600000000002	44.450400000000002	62.241999999999997	14.1539	14.7966	8.6404999999999994	11.293900000000001	13.352399999999999	9.1659000000000006	16.629999999999999	12.280900000000001	16.2927	25.5199	46.792900000000003	18.584299999999999	13.9412	12.389699999999999	16.341699999999999	14.975	16.147400000000001	15.825699999999999	12.123699999999999	9.3584700000000005	0.0	15.080500000000001	15.655999999999999	13.5265
CG10741	24.479700000000001	19.534199999999998	27.978100000000001	22.4117	24.266999999999999	18.949400000000001	31.082599999999999	19.723600000000001	49.314999999999998	30.590299999999999	26.118099999999998	29.384599999999999	38.112099999999998	30.1877	0.0	4.5680300000000003	5.5905300000000002	6.4005099999999997	2.69435	5.0565199999999999	4.6699999999999999	9.6714399999999987	8.5373800000000006	7.4723800000000002	13.7676	0.37756799999999996	0.0	0.0	0.8858450000000001	0.94502700000000006	1.4605700000000001	0.83413899999999996	0.91076900000000005	0.71576700000000004	1.90093	2.2164799999999998	0.60014000000000001	0.0	1.73594	0.88230400000000009	0.726109	1.84798	0.82224500000000011	1.4244299999999999	0.50623399999999996	0.0	1.21652	1.96967	4.0554899999999998
CG10747	13.4444	16.221800000000002	16.1053	11.3363	14.9472	17.6204	16.3095	8.3233999999999995	13.627599999999999	9.7250199999999989	14.947699999999999	13.8222	10.8123	9.8548799999999996	16.9496	24.791799999999999	18.798200000000001	19.136900000000001	12.000299999999999	21.3323	18.2529	23.430700000000002	19.108699999999999	21.068000000000001	18.7532	19.9405	25.672899999999998	26.791599999999999	11.2271	25.516500000000001	16.8049	21.8477	25.267399999999999	23.7944	18.263300000000001	22.3477	22.5547	15.3979	24.945599999999999	24.698799999999999	20.6419	26.6249	21.957899999999999	15.5579	24.446899999999999	0.0	18.892800000000001	17.960000000000001	24.3399
CG10748	0.0	0.0	0.0	0.0	0.0	0.0	0.0	0.0	0.0	0.0	0.0	0.0	0.0	0.0	0.0	0.0	0.0	0.0	0.0	0.0	0.0	0.0	0.0	0.0	0.0	0.0	0.0	0.0	0.0	0.0	0.0	0.0	0.0	0.0	0.0	0.0	0.0	0.0	0.0	0.0	0.0	0.0	0.0	0.0	0.0	0.0	0.0	0.0	0.0
CG10749	0.0	0.0	0.0	0.0	0.0	0.0	0.0	0.0	0.0	0.0	0.0	0.0	0.0	0.0	0.0	0.0	0.0	0.0	0.0	0.0	0.0	0.0	0.0	0.0	0.0	0.0	0.0	0.0	0.0	0.0	0.0	0.0	0.0	0.0	0.0	0.0	0.0	0.0	0.0	0.0	0.0	0.0	0.0	0.0	0.0	0.0	0.0	0.0	0.0
CG10750	0.0	0.0	0.0	0.0	0.0	0.0	0.0	0.0	0.0	0.0	0.0	0.0	0.0	0.0	0.0	0.0	0.0	0.0	0.0	0.0	0.0	0.0	0.0	0.0	0.0	0.0	0.0	0.0	0.0	0.0	0.0	0.0	0.0	0.0	0.0	0.0	0.0	0.0	0.0	0.0	0.0	0.0	0.0	0.0	0.0	0.0	0.0	0.0	0.0
CG10752	0.0	0.0	0.0	0.0	0.0	0.0	0.0	0.0	0.0	0.0	0.0	0.0	0.0	0.0	0.0	0.0	0.0	0.0	0.0	0.0	0.0	0.0	0.0	0.0	0.0	0.0	0.0	0.0	0.0	0.0	0.0	0.0	0.23869699999999999	0.0	0.0	0.0	0.0	0.0	0.0	0.0	0.0	0.0	0.0	0.0	0.0	0.0	0.0	0.0	0.0
CG10754	67.392700000000005	76.930400000000006	60.629300000000001	79.271999999999991	85.3459	84.427999999999997	63.749400000000001	47.849800000000002	70.994200000000006	66.058300000000003	79.468900000000005	61.082599999999999	84.619900000000001	77.083200000000005	160.28999999999999	75.988299999999995	107.303	79.47399999999999	92.062399999999997	105.477	99.194999999999993	90.2029	95.538499999999999	87.521699999999996	95.439899999999994	121.25200000000001	86.541700000000006	93.439300000000003	131.92400000000001	119.139	122.56100000000001	132.29900000000001	126.33799999999999	102.82299999999999	98.604799999999997	100.042	163.244	159.92600000000002	147.30799999999999	168.82900000000001	152.28100000000001	168.26900000000001	157.45400000000001	136.54499999999999	178.142	0.0	133.82399999999998	163.76400000000001	202.36700000000002
CG10761	0.0	0.0	0.0	0.0	0.0	0.0	0.0	0.0	0.0	0.0	0.0	0.0	0.0	0.0	0.0	0.0	0.0	0.0	0.0	0.0	0.0	0.0	0.0	0.0	0.0	0.0	0.0	0.0	0.0	0.0	0.0	0.0	0.0	0.0	0.0	0.0	0.0	0.0	0.0	0.0	0.0	0.0	0.0	0.0	0.0	0.0	0.0	0.0	0.0
CG10764	0.0	0.0	0.0	0.0	0.0	0.0	0.0	0.0	0.0	0.0	0.0	0.0	0.0	0.0	0.0	0.0	0.0	0.0	0.0	0.0	0.0	0.0	0.0	0.0	0.0	0.0	0.0	0.0	0.0	0.0	0.0	0.48849799999999993	0.0	0.22741500000000001	0.0	0.0	0.0	1.0928200000000001	0.0	0.0	0.49729700000000004	0.0	0.0	0.45272600000000002	0.39566499999999999	0.0	0.46483599999999997	0.0	0.0
CG1077	0.0	0.0	0.0	0.0	0.0	0.0	0.0	0.0	0.0	0.0	0.0	0.0	0.0	0.0	0.0	0.0	0.0	0.0	0.0	0.0	0.0	0.0	0.0	0.0	0.0	0.0	0.0	0.0	0.0	0.0	0.0	0.0	0.0	0.0	0.0	0.0	0.0	0.0	0.18213499999999999	0.0	0.0	0.0	0.0	0.0	0.0	0.0	0.0	0.0	0.0
CG10777	9.2678100000000008	4.8398199999999996	6.1386099999999999	4.7025800000000002	5.6377100000000002	3.8428599999999999	4.8829199999999995	2.85724	8.0940700000000003	5.1977000000000002	5.8564699999999998	6.7287300000000005	5.7990199999999996	2.6877499999999999	0.50086000000000008	4.3713699999999998	3.3490500000000001	4.87812	2.2585199999999999	5.68832	2.5277700000000003	5.6704400000000001	5.0527499999999996	4.2381699999999993	4.7744400000000002	2.5798799999999997	2.69815	1.6490400000000001	4.5892200000000001	2.2147999999999999	3.3647	3.11111	2.6328	2.08962	3.0761799999999999	3.5684400000000003	4.5413399999999999	2.2504499999999998	2.60778	2.6890999999999998	3.2806099999999998	3.9472	3.8895800000000005	2.8387700000000002	4.1301300000000003	0.0	3.8437999999999999	2.88205	1.6226499999999999
CG10778	72.301599999999993	77.397599999999997	60.133499999999998	86.4041	72.042299999999997	88.0518	71.882000000000005	103.95	92.450299999999999	78.2102	86.142499999999998	60.026699999999998	33.341700000000003	82.378100000000003	41.316600000000001	31.571400000000001	38.5886	33.119100000000003	42.674599999999998	35.276200000000003	49.005000000000003	42.998999999999995	37.8827	42.8947	41.6892	14.541399999999999	20.450199999999999	32.409599999999998	18.259399999999999	12.047000000000001	24.298300000000001	13.847000000000001	14.0152	14.214499999999999	25.239799999999999	42.227800000000002	5.2715100000000001	8.2286600000000014	6.9791499999999997	11.556800000000001	10.4572	6.7628500000000003	8.4170800000000003	4.2660400000000003	11.083	0.0	6.2834500000000002	14.5604	2.4199599999999997
CG10793	0.0	0.0	0.0	0.0	0.0	0.42489700000000002	0.0	0.0	0.0	0.0	0.0	0.0	0.0	0.0	0.0	0.0	0.0	0.0	0.0	0.0	0.0	0.0	0.0	0.0	0.0	0.0	0.0	0.0	0.0	0.0	0.0	0.0	0.0	0.0	0.0	0.0	0.0	0.0	0.0	0.0	0.0	0.0	0.0	0.0	0.0	0.0	0.0	0.0	0.0
CG10795	51.258699999999997	69.246099999999998	57.193300000000001	70.462100000000007	70.990399999999994	58.5642	61.1355	102.611	44.670299999999997	84.960300000000004	73.572000000000003	59.531100000000002	97.808599999999998	85.9208	27.2546	9.6922100000000011	12.276400000000001	12.207800000000001	16.636800000000001	16.760899999999999	16.837599999999998	21.006999999999998	18.0489	17.159700000000001	21.152100000000001	4.9421300000000006	3.8472900000000001	2.9373999999999998	3.8585599999999998	2.0647099999999998	0.78842100000000004	6.1553699999999996	5.0731099999999998	5.0373199999999994	10.9381	21.452500000000001	1.9713700000000001	3.1438299999999999	1.26169	2.4119299999999999	3.4041199999999998	7.9165999999999999	1.8474599999999999	0.63545099999999999	7.1733100000000007	0.0	4.0127600000000001	8.4602199999999996	8.2810500000000005
CG10799	0.0	0.0	0.0	0.0	0.0	0.0	0.0	0.0	0.0	0.0	0.0	0.0	0.0	0.0	0.0	0.0	0.0	0.0	0.0	0.0	0.0	0.0	0.0	0.0	0.0	0.0	0.0	0.0	0.0	0.0	0.0	0.0	0.0	0.0	0.0	0.0	0.0	0.0	0.0	0.0	0.0	0.0	0.0	0.0	0.0	0.0	0.0	0.0	0.0
CG10801	0.0	0.0	0.0	0.0	0.0	0.0	0.0	0.0	0.0	0.0	0.0	0.0	0.0	0.0	0.0	0.0	0.0	0.0	0.0	0.0	0.0	0.0	0.0	0.0	0.0	0.0	0.0	0.0	0.0	0.0	0.0	0.0	0.0	0.0	0.0	0.0	0.0	0.0	0.0	0.0	0.0	0.0	0.0	0.0	0.0	0.0	0.0	0.0	0.0
CG10802	32.771700000000003	59.155700000000003	58.049799999999998	61.685000000000002	58.256100000000004	68.2059	58.557600000000001	54.625	32.650999999999996	66.6768	66.2059	56.883000000000003	62.840800000000002	54.888500000000001	70.805000000000007	94.002899999999997	99.588999999999999	99.264300000000006	86.645799999999994	86.0886	104.211	87.202399999999997	108.992	101.32799999999999	100.935	84.380200000000002	92.39200000000001	95.381799999999998	89.255099999999999	85.432400000000001	86.872299999999996	83.841300000000004	77.044799999999995	83.432299999999998	84.600200000000001	74.051500000000004	58.392499999999998	67.281599999999997	75.971500000000006	72.143600000000006	74.476600000000005	66.498099999999994	71.389300000000006	75.893299999999996	78.593100000000007	0.0	80.075400000000002	77.059399999999997	78.560599999999994
CG10803	45.0122	37.008699999999997	41.214100000000002	28.311999999999998	35.7684	36.240900000000003	47.695599999999999	8.8411200000000001	43.4893	44.015700000000002	38.686999999999998	38.501800000000003	53.528199999999998	34.960299999999997	3.5591900000000001	17.058199999999999	15.1669	21.012699999999999	9.5223999999999993	13.8491	11.5893	18.0684	15.710000000000001	17.9482	19.509599999999999	10.125299999999999	9.6767599999999998	5.7734500000000004	7.5800999999999998	8.6977600000000006	12.2944	7.7109500000000004	10.937000000000001	11.9656	11.1525	8.0708300000000008	9.7356600000000011	8.2017600000000002	8.3811999999999998	12.079700000000001	9.1187300000000011	10.5069	12.4346	8.3814399999999996	12.401300000000001	0.0	11.5045	7.6205300000000005	15.575999999999999
CG10804	0.0	0.0	0.0	0.0	0.0	0.0	0.0	0.0	0.0	0.0	0.0	0.15213099999999999	0.0	0.0	0.0	0.0	0.0	0.0	0.0	0.0	0.0	0.0	0.0	0.0	0.0	0.0	0.0	0.0	0.0	0.0	0.0	0.196381	0.0	0.0	0.0	0.0	0.0	0.0	0.0	0.0	0.0	0.0	0.0	0.0	0.0	0.0	0.0	0.0	0.0
CG10809	27.613800000000001	25.173300000000001	23.859300000000001	19.555499999999999	20.687899999999999	15.6249	28.606300000000001	5.8848900000000004	39.2759	22.722300000000001	18.105599999999999	30.4528	59.143099999999997	24.556999999999999	0.0	12.068	10.815799999999999	15.534599999999999	4.8745099999999999	10.606400000000001	10.2963	10.8841	9.5548699999999993	10.244999999999999	13.747199999999999	2.1848200000000002	3.1093500000000001	4.8542899999999998	5.2511199999999993	2.2642900000000004	1.8906900000000002	1.8877599999999999	2.8109199999999999	2.5195599999999998	3.5994800000000002	10.3805	3.8910300000000002	4.3286800000000003	5.3225699999999998	4.6513800000000005	4.1007400000000001	3.90604	2.5341099999999996	2.9628900000000002	4.6618900000000005	0.0	4.00807	3.7608099999999998	2.38598
CG10814	0.0	0.0	0.0	0.0	0.0	0.0	0.0	0.0	0.0	0.0	0.0	0.0	0.0	0.0	0.0	0.0	0.0	0.0	0.0	0.0	0.0	0.0	0.0	0.0	0.0	0.0	0.0	0.0	0.0	0.0	0.0	0.0	0.0	0.0	0.0	0.0	0.0	0.0	0.0	0.0	0.0	0.0	0.0	0.0	0.0	0.0	0.0	0.0	0.0
CG10822	0.0	0.0	0.0	0.0	0.0	0.0	0.0	0.0	0.0	0.0	0.0	0.0	0.0	0.0	0.0	0.0	0.0	0.0	0.0	0.0	0.0	0.0	0.0	0.0	0.0	0.0	0.0	0.0	0.0	0.0	0.0	0.0	0.0	0.0	0.0	0.0	0.0	0.0	0.0	0.0	0.0	0.0	0.0	0.0	0.0	0.0	0.0	0.0	0.0
CG10824	0.0	0.0	0.0	0.0	0.0	0.0	0.0	0.0	0.0	0.0	0.0	0.0	0.0	0.0	0.0	0.0	0.6942020000000001	0.0	0.0	0.0	0.0	0.0	0.0	0.0	0.0	0.0	0.0	0.0	0.0	0.0	0.0	0.0	0.0	0.0	0.0	0.0	0.0	0.0	0.0	0.0	0.0	0.222581	0.0	0.0	0.0	0.0	0.0	0.0	0.0
CG10827	0.0	0.0	0.0	0.0	0.0	0.0	0.0	0.0	0.0	0.0	0.175319	0.0	0.0	0.0	0.0	0.0	0.0	0.0	0.0	0.0	0.0	0.0	0.0	0.0	0.0	0.0	0.0	0.0	0.0	0.0	0.0	0.0	0.0	0.0	0.0	0.0	0.0	0.0	0.717248	0.0	0.0	0.0	0.0	0.0	0.0	0.0	0.0	0.0	0.0
CG10830	0.0	0.0	0.0	0.0	0.0	0.0	0.0	0.0	0.0	0.0	0.0	0.0	0.0	0.0	0.0	0.0	0.0	0.0	0.0	0.0	0.0	0.0	0.0	0.19314300000000001	0.0	0.0	0.0	0.0	0.0	0.0	0.0	0.0	0.0	0.0	0.0	0.0	0.0	0.0	0.0	0.0	0.0	0.0	0.0	0.0	0.0	0.0	0.0	0.0	0.0
CG10834	0.0	0.0	0.0	0.0	0.0	0.0	0.0	0.0	0.0	0.0	0.0	0.0	0.0	0.0	0.0	0.0	0.0	0.0	0.0	0.0	0.0	0.0	0.0	0.0	0.0	0.0	0.0	0.0	0.0	0.0	0.0	0.0	0.0	0.0	0.0	0.0	0.0	0.0	0.0	0.0	0.0	0.0	0.0	0.0	0.0	0.0	0.0	0.0	0.0
CG10839	0.0	0.0	0.0	0.0	0.0	0.0	0.0	0.0	0.0	0.0	0.0	0.0	0.0	0.0	0.0	0.0	0.0	0.0	0.0	0.0	0.0	0.0	0.0	0.0	0.0	0.0	0.0	0.0	0.0	0.0	0.0	0.0	0.0	0.0	0.0	0.0	0.0	0.0	0.0	0.0	0.0	0.0	0.0	0.0	0.0	0.0	0.0	0.0	0.0
CG10841	0.0	0.0	0.0	0.0	0.0	0.0	0.0	0.0	0.0	0.0	0.0	0.0	0.0	0.0	0.0	0.0	0.0	0.0	0.0	0.0	0.0	0.0	0.0	0.0	0.0	0.0	0.0	0.0	0.37220799999999998	0.0	0.0	0.0	0.0	0.0	0.0	0.93897900000000012	0.0	0.0	0.0	0.0	0.097672499999999995	0.0	0.0	0.0	0.23660200000000001	0.0	0.0	0.0	0.0
CG10845	0.0	0.0	0.0	0.0	0.0	0.0	0.0	0.0	0.0	0.0	0.0	0.0	0.0	0.0	0.0	0.0	0.0	0.0	0.0	0.0	0.0	0.0	0.0	0.0	0.0	0.0	0.0	0.0	0.0	0.0	0.0	0.0	0.0	0.0	0.0	0.0	0.0	0.0	0.0	0.0	0.0	0.0	0.0	0.0	0.0	0.0	0.0	0.0	0.0
CG10853	0.0	0.0	0.0	0.0	0.0	0.0	0.0	0.0	0.0	0.0	0.0	0.0	0.0	0.0	0.0	0.0	0.0	0.0	0.0	0.0	0.0	0.0	0.0	0.0	0.0	0.0	0.0	0.0	0.0	0.0	0.0	0.0	0.0	0.0	0.0	0.0	0.0	0.0	0.0	0.0	0.0	0.0	0.0	0.0	0.0	0.0	0.0	0.0	0.0
CG10858	0.0	0.0	0.0	0.0	0.0	0.0	0.0	0.0	0.0	0.0	0.0	0.0	0.0	0.0	0.0	0.0	0.0	0.0	0.0	0.0	0.0	0.0	0.0	0.0	0.0	0.0	0.0	0.0	0.0	0.0	0.0	0.0	0.0	0.0	0.0	0.0	0.0	0.0	0.0	0.0	0.0	0.0	0.0	0.0	0.0	0.0	0.0	0.0	0.0
CG10859	0.0	0.0	0.0	0.0	0.0	0.0	0.0	0.0	0.0	0.0	0.0	0.0	0.0	0.0	0.0	0.0	0.0	0.0	0.0	0.0	0.0	0.0	0.0	0.0	0.0	0.0	0.0	0.0	0.0	0.0	0.0	0.0	0.0	0.0	0.0	0.0	0.0	0.0	0.0	0.0	0.0	0.0	0.0	0.0	0.0	0.0	0.0	0.0	0.0
CG10862	0.0	0.0	0.0	0.0	0.0	0.0	0.0	0.0	0.0	0.0	0.0	0.0	0.0	0.0	0.0	0.0	0.0	0.0	0.0	0.0	0.0	0.0	0.0	0.0	0.0	0.0	0.0	0.0	0.0	0.0	0.0	0.0	0.0	0.0	0.0	0.0	0.0	0.0	0.0	0.0	0.0	0.0	0.0	0.0	0.0	0.0	0.0	0.0	0.0
CG10863	77.665999999999997	83.943299999999994	93.422999999999988	100.351	100.69200000000001	123.66	83.343800000000002	37.589199999999998	75.199200000000005	94.377499999999998	104.23200000000001	83.853099999999998	99.108500000000006	80.182900000000004	32.159399999999998	67.4191	71.815799999999996	96.926699999999997	75.979600000000005	75.734899999999996	89.299199999999999	71.583200000000005	84.603700000000003	90.177000000000007	81.688900000000004	25.8657	43.459899999999998	48.819800000000001	31.756	43.771299999999997	58.131599999999999	37.354199999999999	45.100299999999997	42.850000000000001	51.401899999999998	65.186899999999994	18.773599999999998	22.346399999999999	27.481999999999999	23.9575	22.1144	23.386800000000001	21.517399999999999	22.370100000000001	23.938199999999998	0.0	21.496300000000002	26.423000000000002	23.664400000000001
CG10864	0.0	0.0	0.0	0.0	0.0	0.0	0.0	0.0	0.0	0.0	0.0	0.0	0.0	0.0	0.0	0.0	0.0	0.0	0.0	0.0	0.0	0.0	0.0	0.0	0.0	0.0	0.0	0.0	0.0	0.0	0.0	0.0	0.0	0.0	0.0	0.0	0.0	0.0	0.27229599999999998	0.30845700000000004	0.0	0.0	0.0	0.0	0.0	0.0	0.0	0.0	0.0
CG10866	92.452799999999996	72.417100000000005	85.254199999999997	65.110500000000002	93.836799999999997	81.251400000000004	88.484800000000007	36.511600000000001	69.295699999999997	94.969499999999996	73.381699999999995	81.6524	41.512099999999997	97.297899999999998	4.1905999999999999	20.592700000000001	24.3584	28.413699999999999	15.5311	31.659500000000001	24.735099999999999	29.8323	21.608000000000001	24.2026	24.859100000000002	1.9974799999999999	3.5794000000000001	1.35731	3.6727699999999999	5.0324900000000001	6.5700799999999999	4.8401199999999998	2.52841	4.0570699999999995	3.3192900000000001	5.7973300000000005	0.57537199999999999	2.8103799999999999	2.2185900000000003	1.23264	3.1637499999999998	2.2296999999999998	0.80515100000000006	0.558724	3.8607400000000003	0.0	0.86906200000000011	1.1587000000000001	0.0
CG10869	0.0	0.0	0.0	0.0	0.0	0.0	0.0	0.0	0.0	0.0	0.0	0.0	0.0	0.0	0.0	0.0	0.0	0.0	0.0	0.0	0.0	0.0	0.0	0.0	0.0	0.0	0.0	0.0	0.0	0.0	0.0	0.0	0.0	0.0	0.0	0.0	0.0	0.0	0.0	0.0	0.0	0.0	0.0	0.0	0.0	0.0	0.0	0.0	0.0
CG10874	63.016000000000005	55.683500000000002	47.096699999999998	56.482799999999997	54.948399999999999	47.4831	53.814500000000002	38.248899999999999	48.043900000000001	52.918100000000003	51.784599999999998	58.862499999999997	157.107	65.3001	81.7928	43.4756	48.9054	60.817100000000003	45.0047	46.848799999999997	51.295200000000001	63.145299999999999	53.054200000000002	61.009099999999997	52.513500000000001	17.2928	23.791499999999999	15.169	25.619	23.551200000000001	21.441500000000001	21.974900000000002	25.517399999999999	19.661999999999999	28.061299999999999	26.631699999999999	14.6973	16.795500000000001	15.027200000000001	16.205500000000001	17.205300000000001	13.612299999999999	21.442299999999999	17.085000000000001	18.5486	0.0	14.928699999999999	31.004000000000001	28.9527
CG10877	4.2439999999999998	7.2321600000000004	5.9572400000000005	10.5076	8.1087100000000003	4.5603400000000001	9.36219	17.006499999999999	8.1035000000000004	1.88198	8.3950499999999995	5.9882900000000001	0.0	5.0301800000000005	17.071300000000001	7.6126399999999999	5.3258000000000001	14.6043	6.6488500000000004	6.5382699999999998	10.5291	7.5608300000000002	7.6429100000000005	4.7670500000000002	5.9750699999999997	13.0586	6.6449100000000003	7.2074100000000003	9.4085600000000014	12.591699999999999	3.8129199999999996	19.861499999999999	13.0844	9.9985499999999998	7.4337899999999992	4.3245199999999997	12.8544	13.986599999999999	10.213200000000001	12.3596	10.4147	8.1231100000000005	11.222099999999999	11.055300000000001	7.7149399999999995	0.0	10.474	16.792200000000001	7.1053699999999997
CG10880	62.283000000000001	83.440600000000003	64.424199999999999	80.586100000000002	77.976799999999997	75.029300000000006	74.928299999999993	59.653700000000001	65.580399999999997	82.834900000000005	79.766199999999998	99.191500000000005	88.253600000000006	104.81999999999999	109.64299999999999	98.261700000000005	93.872699999999995	88.855000000000004	101.464	115.164	72.372100000000003	92.509100000000004	102.669	91.341099999999997	83.4161	150.93799999999999	115.245	114.39100000000001	119.51299999999999	107.93600000000001	102.675	134.55500000000001	131.071	140.79499999999999	114.29899999999999	135.851	150.63499999999999	159.892	130.74600000000001	149.93000000000001	142.84399999999999	153.61500000000001	147.63	148.65799999999999	128.54399999999998	341.94099999999997	151.99799999999999	169.18799999999999	143.536
CG10881	0.0	0.0	0.0	0.0	0.0	0.0	0.0	0.0	0.0	0.0	0.0	0.0	0.0	0.0	0.0	0.0	0.0	0.0	0.0	0.0	0.0	0.0	0.0	0.0	0.0	0.0	0.0	0.0	0.0	0.0	0.0	0.0	0.0	0.0	0.0	0.0	0.0	0.0	0.0	0.0	0.0	0.0	0.0	0.0	0.0	0.0	0.0	0.0	0.0
CG10887	0.0	0.0	0.0	0.0	0.0	0.0	0.0	0.0	0.0	0.0	0.0	0.0	0.0	0.0	0.0	0.0	0.0	0.0	0.0	0.0	0.0	0.0	0.0	0.0	0.0	0.0	0.0	0.0	0.0	0.0	0.0	0.0	0.0	0.0	0.0	0.0	0.0	0.0	0.0	0.0	0.0	0.0	0.0	0.0	0.0	0.0	0.0	0.0	0.0
CG10889	9.4395600000000002	9.5804899999999993	8.5636500000000009	8.188130000000001	11.098100000000001	8.0866699999999998	12.710999999999999	9.8554499999999994	8.3031100000000002	14.860200000000001	10.005800000000001	9.6001700000000003	34.339300000000001	8.6665100000000006	0.0	4.44217	4.4077500000000001	5.9325599999999996	5.8881199999999998	3.8712699999999995	5.1263399999999999	3.3602199999999995	3.1686799999999997	3.8075900000000003	3.2128299999999999	1.0595399999999999	0.72410200000000002	0.77385800000000005	1.28379	2.1666099999999999	1.4138999999999999	0.75814899999999996	1.36145	1.3247799999999998	1.9244599999999998	1.63798e-07	1.4533799999999999	1.98393	1.6349	1.0640700000000001	0.84182099999999993	1.79653	0.97655200000000009	0.81730000000000003	3.4590199999999998e-08	0.0	1.4379899999999999	1.2529299999999999	1.2538799999999999
CG10898	16.5867	15.3652	17.236000000000001	18.492799999999999	19.4419	13.791399999999999	16.6509	12.3476	23.208500000000001	20.895099999999999	19.9026	17.727399999999999	0.0	14.8087	0.0	5.1923399999999997	5.0094099999999999	6.4911199999999996	3.6856800000000005	4.4415199999999997	1.5329299999999999	6.1349999999999998	8.9758999999999993	5.1610000000000005	5.7000800000000007	2.3406500000000001	2.0717699999999999	2.3529400000000003	3.4232099999999996	1.9691299999999998	2.2039200000000001	1.2083899999999999	1.2892399999999999	1.2720899999999999	1.2742500000000001	2.2167400000000002	4.6388499999999997	0.0	2.19556	1.4362700000000002	1.66615	1.0978700000000001	1.15937	1.3086799999999998	0.86240599999999989	0.0	0.68404500000000001	0.66608699999999998	2.4825599999999999
CG10899	0.0	0.0	0.0	0.0	0.0	0.0	0.0	0.0	0.0	0.0	0.0	0.0	0.0	0.0	0.0	0.0	0.0	0.0	0.0	0.0	0.0	0.0	0.0	0.0	0.0	0.0	0.0	0.0	0.0	0.0	0.0	0.0	0.0	0.0	0.0	0.0	0.0	0.0	0.0	0.0	0.0	0.0	0.0	0.0	0.0	0.0	0.0	0.0	0.0
CG1090	0.0	0.0	0.0	0.0	0.0	0.0	0.0	0.0	0.0	0.0	0.0	0.0	0.0	0.0	0.0	0.0	0.0	0.0	0.0	0.0	0.0	0.0	0.0	0.0	0.0	0.0	0.0	0.0	0.0	0.0	0.0	0.0	0.0	0.0	0.0	0.0	0.94353500000000001	0.0	0.130048	0.0	0.0	0.0	0.0	0.0	0.0	0.0	0.12146800000000001	0.0	0.0
CG10903	41.721299999999999	49.311900000000001	44.782400000000003	68.659999999999997	58.4437	62.043100000000003	45.5304	57.2761	85.048400000000001	58.746099999999998	58.684600000000003	54.389200000000002	52.161200000000001	54.071300000000001	88.665199999999999	34.925400000000003	50.772399999999998	54.167700000000004	38.501199999999997	42.402200000000001	52.979599999999998	53.089700000000001	48.359099999999998	39.472000000000001	37.836399999999998	77.3596	74.371399999999994	82.628699999999995	64.410600000000002	64.8596	70.299300000000002	80.042599999999993	71.209999999999994	66.771799999999999	77.830299999999994	82.434399999999997	32.391800000000003	31.978300000000001	40.679000000000002	38.8855	36.860399999999998	38.637599999999999	42.406300000000002	46.099699999999999	38.695900000000002	0.0	33.148499999999999	52.470199999999998	46.735799999999998
CG10904	29.494	78.139799999999994	59.093899999999998	70.243700000000004	68.317800000000005	88.402100000000004	56.608800000000002	48.516599999999997	30.602499999999999	58.693600000000004	76.273600000000002	57.726900000000001	118.12	73.818200000000004	45.359499999999997	68.091800000000006	98.005399999999995	65.337500000000006	80.604399999999998	84.893100000000004	76.217399999999998	92.186700000000002	63.435299999999998	84.296599999999998	72.269400000000005	93.110399999999998	95.053600000000003	90.513999999999996	86.022199999999998	79.761700000000005	92.093800000000002	78.778000000000006	93.022999999999996	66.080699999999993	101.32299999999999	113.575	62.509399999999999	75.0291	80.397800000000004	74.937100000000001	65.007599999999996	83.725700000000003	64.139200000000002	63.401400000000002	83.222499999999997	0.0	56.587899999999998	72.590000000000003	65.5471
CG10907	27.442900000000002	23.382300000000001	24.143599999999999	28.170500000000001	30.296999999999997	26.9969	21.785599999999999	8.3540200000000002	38.545499999999997	27.076599999999999	28.8154	29.0245	0.0	15.689299999999999	57.6464	31.808700000000002	33.219000000000001	32.904899999999998	16.7273	29.756499999999999	29.7593	32.064799999999998	26.618099999999998	30.739100000000001	43.9148	43.1464	41.083999999999996	37.341200000000001	40.295000000000002	34.078800000000001	43.868400000000001	47.2149	41.589799999999997	42.140799999999999	37.596200000000003	47.146999999999998	39.359299999999998	35.4071	37.6462	35.575800000000001	37.194600000000001	37.831699999999998	39.936	31.248899999999999	38.410299999999999	0.0	32.736999999999995	40.927399999999999	29.194099999999999
CG10909	0.0	0.0	0.0	0.0	0.0	0.0	0.0	0.0	0.0	0.0	0.0	0.0	0.0	0.0	0.0	0.0	0.0	0.0	0.0	0.0	0.0	0.0	0.0	0.0	0.0	0.0	0.0	0.0	0.0	0.0	0.0	0.0	0.0	0.0	0.0	0.0	0.0	0.0	0.0	0.0	0.0	0.0	0.0	0.0	0.0	0.0	0.0	0.0	0.0
CG1091	92.980400000000003	74.571200000000005	93.170900000000003	75.233500000000006	71.727900000000005	55.705599999999997	89.326000000000008	35.7744	82.388099999999994	110.117	85.665400000000005	72.796700000000001	46.400599999999997	76.048500000000004	62.083799999999997	94.909999999999997	106.941	120.089	62.322600000000001	91.062299999999993	90.682400000000001	96.680099999999996	105.584	116.056	110.03100000000001	85.507599999999996	88.348399999999998	83.296000000000006	97.196100000000001	104.92	91.907200000000003	89.506900000000002	99.390699999999995	96.984399999999994	72.409499999999994	59.6526	141.48400000000001	149.12100000000001	149.13	147.745	148.20600000000002	132.018	144.89099999999999	130.048	137.82900000000001	0.0	151.61099999999999	165.77200000000002	112.929
CG10910	0.0	0.0	0.0	0.0	0.0	0.0	0.0	0.0	0.0	0.0	0.0	0.0	0.0	0.0	0.0	0.0	0.0	0.0	0.0	0.0	0.0	0.0	0.0	0.0	0.0	0.0	0.0	0.0	0.0	0.0	0.0	0.0	0.0	0.0	0.0	0.0	0.0	0.0	0.0	0.0	0.0	0.0	0.0	0.0	0.0	0.0	0.0	0.0	0.0
CG10911	0.0	0.0	0.0	0.53117999999999999	0.0	0.0	0.0	0.0	0.0	0.0	4.3353000000000002	0.0	0.0	0.0	0.0	0.0	0.0	0.0	0.0	0.0	0.0	0.0	0.0	0.0	0.0	0.0	0.0	0.0	0.0	0.0	0.0	0.0	0.0	0.0	0.0	0.0	0.0	0.0	0.0	0.0	0.0	0.0	0.0	0.0	0.0	0.0	0.0	0.0	0.0
CG10912	0.0	0.0	0.0	0.0	0.0	0.0	0.0	0.0	0.0	0.0	0.432946	0.0	0.0	0.0	0.0	0.0	0.0	0.0	0.0	0.0	0.0	0.0	0.0	0.0	0.0	0.0	0.0	0.0	0.0	0.0	0.0	0.0	0.0	0.0	0.0	0.0	0.0	0.0	0.0	0.0	0.15652199999999999	0.0	0.0	0.0	0.0	0.0	0.0	0.0	0.0
CG10914	5.5072199999999993	10.1325	8.9263999999999992	7.1780600000000003	10.7081	9.1551200000000001	9.2736199999999993	6.5079900000000004	21.683199999999999	13.7753	9.7818000000000005	10.527699999999999	0.0	10.25	0.0	0.54020600000000008	0.95012600000000003	0.43946899999999994	0.46149300000000004	1.40076	1.4970600000000001	0.58535700000000002	0.728939	0.73550499999999996	0.0	0.0	0.0	0.0	0.0	0.0	0.17633199999999999	0.0	0.34778300000000001	0.17477100000000001	0.0	0.0	1.2591299999999999	4.5723699999999994	0.62066499999999991	0.9057940000000001	0.93558899999999989	0.804566	0.43312799999999996	0.30069000000000001	1.87782	0.0	1.5812200000000001	0.652918	0.0
CG10915	17.905000000000001	10.4947	12.1342	8.8366100000000003	10.597899999999999	8.2191700000000001	14.3666	2.6935500000000001	1.99217	12.1768	12.8721	17.878599999999999	0.0	4.2231699999999996	0.0	2.6221400000000004	2.1656299999999997	2.1435200000000001	1.81708	2.79697	3.0424500000000001	3.3313000000000001	3.3815199999999996	2.1878900000000003	3.7607199999999996	0.49301800000000001	0.16420000000000001	0.0	0.287823	1.5442100000000001	0.118827	0.0	0.35252499999999998	0.350464	1.6339700000000001	0.71172800000000003	0.20310400000000001	0.97300599999999993	0.26354299999999997	1.3218799999999999	0.91507000000000005	1.0218200000000002	0.97224200000000005	1.9470400000000001	0.52270899999999998	0.0	2.7712500000000002	1.7300099999999998	0.0
CG10916	9.8834100000000014	12.872999999999999	6.9439800000000007	9.6468500000000006	15.6327	7.7973800000000004	12.054	6.4919000000000002	13.9901	22.4452	8.8631899999999995	9.0598200000000002	0.0	12.9335	40.187899999999999	17.0016	26.583100000000002	28.6602	14.823	21.691999999999997	22.173200000000001	23.196400000000001	22.172499999999999	18.2712	25.944400000000002	5.0977499999999996	3.9688300000000001	1.18736	0.600881	2.4162499999999998	2.8251400000000002	2.6589499999999999	2.9105500000000002	6.8188300000000002	0.0	2.4586099999999997	30.427900000000001	27.9375	34.384399999999999	33.044800000000002	32.349299999999999	30.3142	28.917200000000001	40.667999999999999	36.822200000000002	0.0	27.698899999999998	38.069400000000002	16.172999999999998
CG10918	0.0	0.0	0.0	0.0	0.0	0.0	0.0	0.0	0.0	0.0	0.0	0.0	0.0	0.0	0.0	0.0	0.0	0.0	0.0	0.0	0.0	0.0	0.0	0.0	0.0	0.0	0.0	0.0	0.0	0.0	0.0	0.0	0.0	0.0	0.0	0.0	0.0	0.0	0.0	0.0	0.0	0.0	0.0	0.0	0.0	0.0	0.0	0.0	0.0
CG10919	0.0	0.0	0.0	0.0	0.0	0.0	0.0	0.0	0.0	0.0	0.0	0.0	0.0	0.0	0.0	0.0	0.0	0.0	0.0	0.0	0.0	0.0	0.0	0.0	0.0	0.0	0.0	0.0	0.0	0.0	0.0	0.0	0.0	0.0	0.0	0.0	0.0	0.0	0.0	0.0	0.0	0.0	0.0	0.0	0.93561499999999997	0.0	0.0	0.0	0.0
CG1092	0.0	0.0	0.0	0.0	0.0	0.0	0.0	0.0	0.0	0.0	0.0	0.0	0.0	0.0	0.0	0.0	0.0	0.0	0.0	0.0	0.0	0.0	0.0	0.0	0.0	0.0	0.0	0.0	0.0	0.0	0.0	0.0	0.0	0.0	0.0	0.0	0.0	0.0	0.0	0.0	0.0	0.0	0.0	0.0	0.0	0.0	0.0	0.0	0.0
CG10920	0.0	0.0	0.0	1.0214000000000001	0.0	0.0	0.0	0.0	0.0	0.0	0.0	0.0	0.0	0.0	0.0	0.0	0.0	0.0	0.0	0.0	0.0	0.0	0.0	0.0	0.0	0.0	0.0	0.0	0.0	0.0	0.0	0.0	0.0	0.0	0.0	0.0	0.0	0.0	0.0	0.0	0.0	0.0	0.0	0.0	0.0	0.0	0.0	0.0	0.0
CG10924	0.0	0.0	0.0	0.0	0.0	0.0	0.0	0.0	0.0	0.0	0.0	0.0	0.0	0.0	0.0	0.0	0.0	0.0	0.0	0.0	0.0	0.0	0.0	0.0	0.0	0.703152	0.31490400000000002	0.0	0.0	0.59040899999999996	0.44459199999999999	0.48209099999999999	0.32960300000000003	0.0	0.0	0.0	0.60165100000000005	0.97882999999999998	0.927898	0.86833799999999994	0.745726	0.915516	0.84051000000000009	0.78059599999999996	1.2046299999999999	0.0	2.2436099999999999	3.7055599999999997	1.5304599999999999
CG10927	0.0	6.6173899999999994	9.4387600000000003	5.5499900000000002	8.4049800000000001	2.1424699999999999	6.8268500000000003	0.0	0.0	5.2816300000000007	6.9167600000000009	6.1427699999999996	0.0	7.9170100000000003	4.4612600000000002	9.6558600000000006	9.5330300000000001	4.6650800000000006	7.2654199999999998	7.1590899999999991	12.0601	9.3879399999999986	7.0815600000000005	5.2426300000000001	3.1804200000000002	6.7060399999999998	7.53268	10.1852	3.7932000000000001	4.1878599999999997	9.1679700000000004	4.2009699999999999	7.5573699999999997	1.8895900000000001	2.1845400000000001	1.9092200000000001	6.3650199999999995	8.333219999999999	7.9919399999999996	5.0364199999999997	4.1299999999999999	2.2345999999999999	4.4218699999999993	4.4249400000000003	6.8313300000000003	0.0	2.6207400000000001	1.17971	0.0
CG10931	0.0	0.0	0.0	0.0	0.0	0.0	0.0	0.0	0.0	0.0	0.0	0.0	0.0	0.0	0.0	0.0	0.0	0.0	0.0	0.0	0.0	0.0	0.0	0.0	0.0	0.0	0.0	0.0	0.0	0.0	0.0	0.0	0.0	0.0	0.0	0.0	0.0	0.0	0.0	0.0	0.0	0.40860000000000002	0.0	0.0	0.0	0.0	0.0	0.0	0.0
CG10932	113.679	126.13	118.295	120.68799999999999	115.11399999999999	120.712	136.24299999999999	190.04900000000001	122.779	148.21000000000001	133.958	132.81299999999999	153.26599999999999	135.559	0.0	3.7311800000000002	3.4935099999999997	4.2430900000000005	3.9988000000000001	1.6993400000000001	2.7164000000000001	3.2637800000000001	3.5570599999999999	3.07721	7.0486899999999997	3.8182800000000001	0.71770299999999998	0.0	0.0	2.7008700000000001	1.29813	1.7556	2.0434799999999997	1.56426	4.4575899999999997	7.7324100000000007	1.3204499999999999	0.0	0.83472900000000005	0.95755200000000007	0.29922799999999999	0.54111999999999993	0.604904	1.2246600000000001	0.72448999999999997	0.0	1.7514400000000001	1.9016099999999998	1.90012
CG10933	0.0	0.0	0.0	0.0	0.34215600000000002	0.0	0.0	0.0	0.0	0.0	0.0	0.0	0.0	1.02769	3.7929400000000002	0.0	0.53649799999999992	0.0	0.0	0.0	0.0	0.0	0.72785	0.0	0.0	2.2923400000000003	0.38505700000000004	1.2116	0.647563	0.0	0.0	0.0	0.79778700000000002	1.8645599999999998	1.8833099999999998	0.0	4.0072700000000001	2.46408	1.3090899999999999	1.06995	1.1581399999999999	1.00478	0.70135200000000009	0.493141	0.43140200000000006	0.0	0.25245899999999999	0.0	3.6620599999999999
CG10934	0.0	0.0	0.0	0.0	0.0	0.0	0.0	0.0	0.0	0.0	0.0	0.0	0.0	0.0	0.0	0.0	0.0	0.0	0.0	0.0	0.0	0.0	0.0	0.0	0.0	0.0	0.0	0.0	0.0	0.0	0.0	0.0	0.0	0.0	0.0	0.0	0.0	0.0	0.0	0.0	0.0	0.0	0.0	0.0	0.0	0.0	0.0	0.0	0.0
CG10936	0.37728299999999998	0.0	0.25484200000000001	0.17480699999999999	0.20641199999999998	0.20233499999999999	0.350267	0.33782600000000002	0.0	0.25027199999999999	0.31315100000000001	0.348163	0.0	0.21577800000000003	0.0	0.35585100000000003	0.10611199999999998	0.42918400000000001	0.0	0.11664300000000001	0.42972399999999999	0.098086699999999999	0.049135100000000001	0.164995	0.0	0.0	0.16350799999999999	0.0	0.0	0.0	0.23390300000000003	0.0	0.058197800000000008	0.056915399999999998	0.0	0.0	1.36046	0.755081	0.41212799999999999	0.151559	0.24474099999999999	0.137022	0.36635899999999999	0.102871	0.180534	0.0	0.16004000000000002	0.43372100000000002	0.0
CG10943	0.0	0.0	0.0	0.0	0.0	0.0	0.0	0.0	0.0	0.0	0.0	0.0	0.0	0.0	0.0	0.0	0.0	0.0	0.0	0.0	0.0	0.0	0.0	0.0	0.0	0.0	0.0	0.0	0.0	0.0	0.0	0.0	0.0	0.0	0.0	0.0	0.0	0.0	0.0	0.0	0.0	0.0	0.0	0.0	0.0	0.0	0.0	0.0	0.0
CG10947	0.0	0.0	0.0	0.0	0.0	0.0	0.0	0.0	0.0	0.0	0.0	0.0	0.0	0.0	0.0	0.0	0.0	0.0	0.0	0.0	0.0	0.0	0.0	0.0	0.0	0.0	0.0	0.62214499999999995	0.0	0.0	0.0	0.0	0.0	0.0	0.0	0.0	0.0	0.0	0.0	0.0	0.0	0.0	0.0	0.0	0.0	0.0	0.0	0.0	0.0
CG10948	19.081800000000001	21.501799999999999	19.561399999999999	12.9671	18.0932	15.909800000000001	19.184000000000001	0.0	10.2714	21.184699999999999	16.665900000000001	16.563800000000001	10.516500000000001	20.488800000000001	0.0	2.4663200000000001	2.6055799999999998	3.5730599999999999	1.4441999999999999	2.7353700000000001	3.9557800000000003	2.9139300000000001	3.3473099999999998	1.84371	3.1150799999999998	4.6386199999999995	3.75909	0.46961199999999997	2.7362900000000003	4.23184	4.5439600000000002	4.1241900000000005	4.5889999999999995	6.7481999999999998	2.2371400000000001	1.3314600000000001	5.5250199999999996	1.9310799999999999	3.8919599999999996	5.3207399999999998	5.8467000000000002	5.3339099999999995	6.9154899999999992	4.3293499999999998	4.44116	0.0	5.4172199999999995	2.8279700000000001	3.6773199999999999
CG10949	15.892899999999999	24.189299999999999	24.837	25.0792	25.656199999999998	27.240300000000001	23.236699999999999	23.6068	21.2089	33.247199999999999	29.0246	21.0565	10.5962	26.462299999999999	0.0	4.6936300000000006	1.7256099999999999	3.2940300000000002	1.54965	2.4681000000000002	0.94977400000000001	1.9391200000000002	2.2595499999999999	3.2598700000000003	6.4083300000000003	0.0	0.818268	0.0	0.47567700000000002	0.51491300000000007	0.97511200000000009	0.86604999999999999	0.38833800000000002	1.1565299999999998	0.67786199999999996	1.17553	2.4584900000000003	2.5421999999999998	1.6222399999999999	2.56393	1.2219	0.44851099999999999	0.97284699999999991	0.67629600000000001	1.2030299999999998	0.0	1.23525	1.48167	1.48285
CG10950	0.0	0.0	0.0	0.0	0.0	0.0	0.0	0.0	0.0	0.0	0.0	0.0	0.0	0.0	0.0	0.0	0.0	0.0	0.0	0.0	0.0	0.0	0.0	0.0	0.0	0.0	0.0	0.0	0.0	0.0	0.0	0.0	0.0	0.0	0.0	0.0	0.0	0.0	0.0	0.0	0.0	0.0	0.0	0.0	0.0	0.0	0.0	0.0	0.0
CG10953	0.0	0.0	0.0	0.0	0.0	0.0	0.0	0.0	0.0	0.0	0.0	0.0	0.0	0.0	0.0	0.0	0.0	0.0	0.0	0.0	0.0	0.0	0.0	0.0	0.0	0.0	0.0	0.0	0.0	0.0	0.0	0.0	0.0	0.0	0.0	0.0	0.0	2.0859200000000002	0.0	0.0	0.14837	0.0	0.0	0.0	0.0	0.0	0.0	0.0	0.0
CG10958	1.5442200000000001	1.15866	1.03657	0.18066199999999999	0.2853	0.0	0.35837199999999997	0.0	0.0	1.05396	0.10689000000000001	0.19051199999999999	0.0	0.0	0.0	0.0	0.0	0.30225599999999997	0.0	0.12095999999999998	0.0	0.0	0.102159	0.17202699999999999	0.20316700000000001	0.0	0.177148	4.8119500000000004	0.0	0.0	0.0	0.0	0.0	0.12575500000000001	0.0	0.0	0.22392600000000001	0.0	0.14827100000000001	0.48910500000000001	0.50806000000000007	0.57134099999999999	0.30925999999999998	0.21415799999999999	0.191801	0.0	0.33859099999999998	0.47183999999999998	0.0
CG10959	36.651600000000002	29.983799999999999	35.563899999999997	35.070300000000003	32.701599999999999	29.6723	40.474800000000002	23.3733	83.617400000000004	52.124099999999999	36.9268	33.038000000000004	39.650399999999998	23.201899999999998	0.0	1.19784	0.70757199999999998	2.42815	1.0482899999999999	0.19564799999999999	0.24152300000000002	0.33086399999999999	0.32936300000000002	0.27813199999999999	1.3102200000000002	0.0	0.0	0.0	0.48425000000000001	0.0	0.0	0.0	0.200402	0.0	0.0	0.0	0.0	0.0	0.0	0.0	0.25046000000000002	0.22635	0.0	0.0	0.0	0.0	0.36305900000000002	0.0	0.0
CG10960	161.08199999999999	109.38600000000001	127.89100000000001	106.54700000000001	116.44499999999999	108.36	131.63999999999999	37.816600000000001	133.31700000000001	145.553	119.73899999999999	114.755	100.45100000000001	93.1755	0.0	2.0216500000000002	2.2937699999999999	2.3023899999999999	2.1735700000000002	2.38198	2.30125	3.5601599999999998	2.6743200000000003	0.74802299999999999	3.7748800000000005	0.0	0.0	0.0	0.85630499999999987	0.48491800000000002	0.0	0.392731	0.54360200000000003	0.36260900000000001	0.53752	2.7829200000000003	0.0	0.0	0.0	0.0	0.352022	0.0	0.22461300000000001	0.0	0.0	0.0	0.0	0.0	0.0
CG10962	0.0	0.0	0.0	0.0	0.0	0.0	0.0	0.0	0.0	0.0	0.0	0.0	0.0	0.0	0.0	0.0	0.0	0.0	0.0	0.0	0.0	0.0	0.0	0.0	0.0	0.0	0.0	0.0	0.0	0.0	0.0	0.0	0.0	0.0	0.0	0.0	0.0	0.0	0.0	0.0	0.0	0.0	0.0	0.0	0.0	0.0	0.0	0.0	0.0
CG10969	0.0	0.0	0.0	0.0	0.0	0.0	0.0	0.0	0.0	0.0	0.0	0.0	0.0	0.0	0.0	0.0	0.0	0.0	0.0	0.0	0.0	0.0	0.0	0.0	0.0	0.0	0.0	0.0	0.0	0.0	0.0	0.0	0.0	0.0	0.0	0.0	0.0	0.0	0.0	0.0	0.0	0.0	0.0	0.0	0.0	0.0	0.0	0.0	0.0
CG10970	0.0	0.0	0.0	0.0	0.0	0.0	0.0	0.0	0.0	0.0	0.0	0.0	0.0	0.0	0.0	0.0	0.0	0.0	0.0	0.0	0.0	0.0	0.0	0.0	0.0	0.0	0.0	0.0	0.0	0.0	0.0	0.0	0.0	0.0	0.0	0.0	0.0	0.0	0.0	0.0	0.0	0.0	0.35299700000000001	0.0	0.43355399999999999	0.0	0.0	0.0	0.0
CG10973	60.727400000000003	80.572599999999994	75.0946	94.7714	89.936899999999994	111.649	70.840400000000002	55.606900000000003	29.441099999999999	60.935899999999997	88.382099999999994	72.4529	81.706299999999999	108.95	57.365600000000001	70.065700000000007	102.71299999999999	97.391900000000007	92.044799999999995	75.51100000000001	94.889600000000002	116.199	80.053299999999993	97.612099999999998	84.170199999999994	49.937899999999999	60.646700000000003	45.375599999999999	73.524100000000004	72.297899999999998	82.660899999999998	57.489699999999999	64.936899999999994	48.5657	90.910399999999996	109.73899999999999	37.045699999999997	29.932600000000001	52.7087	32.223100000000002	38.5702	28.308800000000002	30.185400000000001	38.920200000000001	49.370199999999997	0.0	33.7941	28.093299999999999	48.101900000000001
CG10979	45.696399999999997	21.321400000000001	24.9375	14.7523	22.409800000000001	15.8071	34.104500000000002	1.8453599999999999	28.9681	24.622399999999999	22.419799999999999	29.433900000000001	0.0	10.7516	8.7736199999999993	6.7236799999999999	3.6024400000000001	5.1703299999999999	3.1642600000000001	5.1556600000000001	5.0057900000000002	6.6503100000000002	8.5348600000000001	4.6341800000000006	7.5718300000000003	2.37961	1.1462000000000001	2.8856199999999999	3.1867700000000001	3.5218599999999998	2.0645199999999999	2.2761999999999998	2.56392	2.8254700000000001	2.1312199999999999	6.1700099999999996	4.8649199999999997	3.0587599999999999	3.5837800000000004	2.8898999999999999	4.1542900000000005	3.5481500000000001	3.15306	2.6484900000000002	3.6234699999999997	0.0	3.4360699999999995	2.6595599999999999	0.74681699999999995
CG10984	60.427599999999998	54.817300000000003	57.314900000000002	43.539999999999999	45.159100000000002	45.873100000000001	61.547899999999998	23.038900000000002	67.790400000000005	66.189800000000005	60.431100000000001	61.227899999999998	34.720100000000002	37.807299999999998	51.2393	63.417000000000002	53.250100000000003	63.0105	30.7743	62.324300000000001	40.3202	50.5685	65.555000000000007	50.523400000000002	57.779699999999998	69.208399999999997	63.630400000000002	61.173699999999997	67.554900000000004	56.718899999999998	72.024600000000007	64.988	70.822299999999998	73.201599999999999	53.6128	45.341500000000003	104.601	86.720699999999994	105.23100000000001	103.38799999999999	96.812799999999996	101.675	104.646	85.904799999999994	88.723200000000006	101.68600000000001	111.43600000000001	82.647499999999994	59.793999999999997
CG10993	0.0	0.0	0.0	0.0	0.0	0.0	0.0	0.0	0.0	0.0	0.0	0.0	0.0	0.0	0.0	0.0	0.0	0.0	0.0	0.0	0.0	0.0	0.0	0.0	0.0	0.0	0.0	0.0	0.0	0.0	0.0	0.0	0.0	0.0	0.0	0.0	0.0	0.0	0.0	0.0	0.0	0.0	0.0	0.0	0.0	0.0	0.0	0.0	0.0
CG10996	0.0	0.0	0.0	0.0	0.0	0.0	0.0	0.0	0.0	0.0	0.0	0.0	0.0	0.0	0.0	0.0	0.0	0.0	0.0	0.0	0.0	0.0	0.0	0.0	0.0	0.0	0.0	0.0	0.0	0.0	0.0	0.0	0.0	0.0	0.0	0.0	0.60280500000000004	0.0	0.39982399999999996	0.0	0.0	0.0	0.0	0.0	0.0	0.0	0.0	0.0	0.0
CG11000	0.0	0.217421	0.121673	0.0	0.16148199999999999	0.0	0.0	0.0	0.0	0.0	0.194854	0.86906600000000001	0.0	0.0	0.0	0.0	0.0	0.138376	0.0	0.13741900000000001	0.0	0.0	0.091125499999999998	0.0	0.094710199999999994	0.10372999999999999	0.070357299999999998	0.0	0.105794	0.0	0.049718300000000007	0.103492	0.0	0.048819800000000003	0.51330600000000004	0.0	0.093961100000000006	0.0	0.0	0.065825499999999995	0.052145500000000004	0.0	0.065354099999999998	0.0	0.0	0.0	0.097577499999999998	0.0	0.0
CG11007	132.95699999999999	146.51900000000001	142.44299999999998	148.256	136.233	149.61700000000002	119.51899999999999	112.083	106.971	141.70600000000002	166.44499999999999	159.38399999999999	172.48500000000001	159.25399999999999	24.095700000000001	25.141300000000001	25.069000000000003	22.8141	18.291699999999999	27.757100000000001	37.828699999999998	31.2895	26.258299999999998	31.041499999999999	23.863700000000001	4.40991	5.3637800000000002	1.3660399999999999	9.3620699999999992	6.4768999999999997	5.5990099999999998	2.3457499999999998	6.6777100000000003	2.4165200000000002	6.0099900000000002	29.327400000000001	2.4308799999999997	4.42835	1.9719400000000002	0.88405	2.4558299999999997	1.93462	2.1295700000000002	6.4245199999999993	3.0884299999999998	0.0	2.4816599999999998	3.8801900000000002	2.5040800000000001
CG11018	0.0	0.0	0.0	0.0	0.0	0.0	0.0	0.0	0.0	0.0	0.0	0.0	0.0	0.0	8.5033300000000001	10.330399999999999	5.4240399999999998	11.4955	3.2180299999999997	7.3360100000000008	4.6165599999999998	6.0158199999999997	5.2753800000000002	5.0812900000000001	4.6167800000000003	11.0175	10.113999999999999	8.5249800000000011	13.062200000000001	3.4213900000000002	11.427	10.469200000000001	12.559799999999999	9.2220899999999997	9.0518300000000007	11.742900000000001	19.578299999999999	27.592099999999999	14.8871	13.392799999999999	11.7849	10.4442	14.847099999999999	13.014200000000001	6.1634699999999993	0.0	11.967700000000001	4.7820800000000006	6.3357900000000003
CG11023	0.0	0.0	0.0	0.0	0.0	0.0	0.62490600000000007	0.0	0.0	0.0	0.0	0.0	0.0	0.0	0.0	0.0	0.0	0.0	0.0	0.0	0.0	0.0	0.174093	0.0	0.0	0.0	0.0	0.0	0.0	0.0	0.0	0.0	0.0	0.191215	0.0	0.0	0.36268600000000001	0.0	0.24033200000000002	0.0	0.13201300000000002	0.24058000000000002	0.25453899999999996	0.0	0.0	0.0	0.185941	0.0	0.0
CG11029	0.0	0.0	0.0	0.0	0.0	0.0	0.0	0.0	0.0	0.0	0.0	0.0	0.0	0.0	0.0	0.0	0.0	0.0	0.0	0.0	0.0	0.0	0.0	0.0	0.0	0.0	0.0	0.0	0.0	0.0	0.0	0.0	0.0	0.0	0.0	0.0	0.0	0.0	0.0	0.0	0.0	0.0	0.0	0.0	0.0	0.0	0.0	0.0	0.0
CG1103	149.00999999999999	141.10399999999998	135.35599999999999	113.35299999999999	129.733	119.99700000000001	153.108	86.016800000000003	147.75399999999999	125.20700000000001	132.97299999999998	153.197	147.76599999999999	153.65000000000001	49.664999999999999	117.19200000000001	148.94899999999998	145.90299999999999	88.287199999999999	134.46200000000002	92.247500000000002	166.12700000000001	117.973	116.20299999999999	126.92100000000001	109.795	117.973	110.78200000000001	138.48400000000001	138.02700000000002	125.60799999999999	122.89	128.411	126.824	126.333	142.25899999999999	153.697	140.19299999999998	128.60900000000001	139.77600000000001	131.398	143.87899999999999	131.90299999999999	118.066	147.33799999999999	0.0	125.99799999999999	128.08199999999999	125.96700000000001
CG11030	43.609900000000003	35.977600000000002	48.866300000000003	35.722200000000001	44.271500000000003	30.5913	68.635900000000007	15.944800000000001	80.281700000000001	38.758400000000002	39.395699999999998	62.271299999999997	76.9636	40.599699999999999	2.73739	58.341000000000001	53.791000000000004	48.126999999999995	47.511000000000003	53.7485	43.761800000000001	53.810899999999997	54.365299999999998	48.3001	57.097200000000001	48.222099999999998	61.2211	85.591800000000006	59.624600000000001	64.843400000000003	54.630200000000002	55.736999999999995	63.904899999999998	59.9739	55.616399999999999	41.483000000000004	64.906800000000004	72.445400000000006	65.947599999999994	59.344799999999999	66.181700000000006	63.429900000000004	63.914099999999998	72.242999999999995	63.751800000000003	0.0	71.337000000000003	62.073700000000002	66.781999999999996
CG11034	0.0	0.44789600000000002	0.15085499999999999	0.0	0.0	0.0	0.137854	0.0	0.0	0.0	0.0	0.443384	0.0	0.0	11.120699999999999	10.9156	11.632099999999999	10.2797	5.4488500000000002	7.2788600000000008	7.9841100000000003	8.391630000000001	12.094099999999999	7.0625999999999998	13.5319	3.3926400000000001	3.5132199999999996	5.51023	10.845800000000001	4.6871300000000007	6.6985700000000001	5.9737200000000001	5.3058199999999998	5.8764099999999999	6.10745	7.1415499999999996	9.920910000000001	14.484500000000001	14.7842	15.571400000000001	13.379899999999999	14.238799999999999	14.920199999999999	12.357999999999999	9.2596500000000006	0.0	13.196199999999999	15.4559	11.2059
CG11035	18.051200000000001	28.078299999999999	31.8674	45.422699999999999	41.527099999999997	53.103700000000003	28.0305	72.127399999999994	25.7346	37.941499999999998	54.657600000000002	34.572800000000001	69.965199999999996	47.991599999999998	38.393500000000003	55.298900000000003	55.1389	50.2102	58.609099999999998	54.162100000000002	68.068799999999996	52.028999999999996	53.832599999999999	57.164700000000003	63.330599999999997	55.6783	64.059899999999999	92.989099999999993	40.8934	38.875599999999999	81.495000000000005	42.201599999999999	55.255800000000001	46.634799999999998	70.061599999999999	53.932699999999997	54.962299999999999	27.085799999999999	41.724600000000002	37.920900000000003	38.518500000000003	35.8947	37.367400000000004	32.009399999999999	51.673099999999998	0.0	34.641500000000001	26.222300000000001	83.707700000000003
CG11037	0.0	0.0	0.0	0.0	0.0	0.0	0.0	0.0	0.0	0.0	0.0	0.0	0.0	0.0	0.0	0.0	0.0	0.0	0.0	0.0	0.0	0.0	0.0	0.0	0.0	0.0	0.0	0.0	0.0	0.0	0.0	0.0	0.0	0.0	0.0	0.0	0.0	0.0	0.0	0.0	0.0	0.0	0.0	0.0	0.0	0.0	0.0	0.0	0.0
CG1104	8.0432500000000005	7.1445499999999997	5.5480900000000002	5.7860000000000005	4.2587999999999999	4.5374300000000005	6.6654200000000001	15.625299999999999	2.5359099999999999	3.5969099999999998	4.4608300000000005	3.39839	7.2552000000000003	6.1592199999999995	0.0	3.2435700000000001	4.2563599999999999	5.5005199999999999	3.6387	3.4564499999999998	3.2069400000000003	5.7905899999999999	4.4354399999999998	4.4950000000000001	7.0616199999999996	2.0719599999999998	1.4779100000000001	3.8989800000000003	4.0980300000000005	2.5948000000000002	1.5470299999999999	1.8625499999999999	2.8818999999999999	2.2397400000000003	2.2968599999999997	1.6792200000000002	5.0734699999999995	3.0755499999999998	4.3237500000000004	4.9628699999999997	4.8803900000000002	4.0711500000000003	5.86625	6.1504300000000001	3.8898999999999999	0.0	6.2584800000000005	5.2734300000000003	2.08114
CG11041	0.0	0.0	0.0	0.0	0.0	0.0	0.0	0.0	0.0	0.0	0.0	0.0	0.0	0.0	0.0	0.0	0.0	0.0	0.0	0.0	0.0	0.0	0.0	0.0	0.0	0.0	0.0	0.0	0.0	0.0	0.0	0.0	0.0	0.0	0.0	0.0	0.0	0.0	0.0	0.0	0.0	0.0	0.0	0.0	0.0	0.0	0.0	0.0	0.0
CG11043	0.0	0.0	1.37131	0.0	0.0	0.0	0.64936000000000005	0.0	0.0	0.0	0.0	0.0	0.0	0.0	0.0	0.0	0.0	0.0	0.0	0.0	0.0	0.0	0.0	0.0	0.0	0.0	0.0	0.0	0.0	0.0	2.1230099999999998	0.0	0.0	2.86286	0.0	0.0	5.0044399999999998	3.0192000000000001	1.6623599999999998	0.0	0.64283299999999999	0.0	0.88610400000000011	2.44286	0.0	0.0	0.63868100000000005	0.0	0.0
CG11044	0.0	0.0	0.0	0.0	0.0	0.0	0.0	0.0	0.0	0.0	0.0	0.0	0.0	0.0	0.0	0.0	0.0	0.0	0.0	0.0	0.0	0.0	0.0	0.0	0.0	0.0	0.0	0.0	0.0	0.0	0.0	0.0	0.0	0.0	0.0	0.0	0.0	0.0	0.0	0.0	0.0	0.0	0.0	0.0	0.0	0.0	0.0	0.0	0.0
[truncated: 13,214 more rows]
[truncated: 56 more columns]
