# Supplementary material for: Sequencing mRNA from Cryo-Sliced Drosophila Embryos to Determine Genome-Wide Spatial Patterns of Gene Expression
Source: PLoS One. 2013 Aug 12;8(8):e71820. doi: 10.1371/journal.pone.0071820 (PMC3741199; doi:10.1371/journal.pone.0071820)
Supplement: Dataset S2 — Differential expression calls from Cuffdiff. Listing of significantly different gene expression between slices; Anterior-most slice is AAA, posterior most is PPP. (TSV) [file pone.0071820.s009.tsv]

gene	locus	sample_1	sample_2	q_value
hbn	dmel_2R:16842168-16848414	A	AA	2.82995e-06
CG3502	dmel_2R:19230927-19235291	A	AA	1.93041e-06
ImpE2	dmel_3L:3510973-3512681	A	AA	0.0231751
ImpL3	dmel_3L:6252264-6255794	A	AA	0.0241008
Adgf-A,Msi	dmel_3L:17744830-17757258	A	AA	0.0328469
knrl	dmel_3L:20590240-20613759	A	AA	0.00806238
kni	dmel_3L:20685429-20688478	A	AA	0.0173453
croc	dmel_3L:21467232-21469579	A	AA	0.000127727
CG7900	dmel_3R:3919845-3930805	A	AA	0.00729081
CG15696	dmel_3R:16672832-16673372	A	AA	0.0428381
tll	dmel_3R:26678036-26680095	A	AA	4.54121e-08
hkb	dmel_3R:170736-172364	A	AA	0.000353972
noc	dmel_2L:14490861-14494019	A	AAA	0.032986
tup	dmel_2L:18859499-18881256	A	AAA	0.0102943
Sec61beta	dmel_2R:10506234-10507186	A	AAA	0.0291611
Jhe	dmel_2R:12007310-12010278	A	AAA	0.00365296
rib	dmel_2R:15157582-15168901	A	AAA	0.000152257
hbn	dmel_2R:16842168-16848414	A	AAA	1.97548e-06
CG3502	dmel_2R:19230927-19235291	A	AAA	1.06835e-06
Oatp74D	dmel_3L:17480217-17504793	A	AAA	0.00446995
ImpE2	dmel_3L:3510973-3512681	A	AAA	7.07747e-09
ImpL3	dmel_3L:6252264-6255794	A	AAA	4.24648e-06
Adgf-A,Msi	dmel_3L:17744830-17757258	A	AAA	7.77255e-07
knrl	dmel_3L:20590240-20613759	A	AAA	9.34984e-07
kni	dmel_3L:20685429-20688478	A	AAA	5.43895e-07
CG5656	dmel_3L:21435326-21437919	A	AAA	0.00101972
croc	dmel_3L:21467232-21469579	A	AAA	0
opa	dmel_3R:678534-695709	A	AAA	0.00101972
ftz	dmel_3R:2690045-2691950	A	AAA	0.00734175
CG7900	dmel_3R:3919845-3930805	A	AAA	0.000719877
pxb	dmel_3R:11491904-11516235	A	AAA	0.000539365
tll	dmel_3R:26678036-26680095	A	AAA	0.0259858
hkb	dmel_3R:170736-172364	A	AAA	4.63421e-11
cnc	dmel_3R:18999594-19052430	A	AAA	0.0122194
fd102C	dmel_4:857609-865132	A	AAA	0.0199503
CG14204	dmel_X:19477674-19480623	A	AAA	0.031659
gt	dmel_X:2321139-2322996	A	AAA	0.00120498
slp1	dmel_2L:3825679-3827137	AA	AAA	0.0185013
ImpE2	dmel_3L:3510973-3512681	AA	AAA	0.000719877
croc	dmel_3L:21467232-21469579	AA	AAA	0.00426467
hkb	dmel_3R:170736-172364	AA	AAA	0.00178683
gt	dmel_X:2321139-2322996	AA	AAA	0.00063378
slp1	dmel_2L:3825679-3827137	A	P	7.92492e-06
salm	dmel_2L:11434310-11445603	A	P	1.74155e-05
prd	dmel_2L:12082996-12085792	A	P	0.0189507
CG3502	dmel_2R:19230927-19235291	A	P	0.0206121
kni	dmel_3L:20685429-20688478	A	P	1.55142e-07
ems	dmel_3R:9727580-9730346	A	P	0.00146961
hb	dmel_3R:4517037-4523540	A	P	0.00316997
btd	dmel_X:9588220-9591606	A	P	4.9389e-06
gt	dmel_X:2321139-2322996	A	P	0.00144405
slp1	dmel_2L:3825679-3827137	AA	P	3.37911e-11
SoxN	dmel_2L:8825624-8829670	AA	P	0.0271564
nub	dmel_2L:12587870-12646356	AA	P	0.0009104
noc	dmel_2L:14490861-14494019	AA	P	0.00133272
cad	dmel_2L:20770735-20783135	AA	P	0.0154564
prd	dmel_2L:12082996-12085792	AA	P	0.000605543
Kr	dmel_2R:21071150-21142841	AA	P	0.0116742
otk	dmel_2R:7888982-7907329	AA	P	0.0031678
CG8964	dmel_2R:7910650-7912775	AA	P	0.00107551
CG11208	dmel_2R:16127491-16132904	AA	P	0.00296069
hbn	dmel_2R:16842168-16848414	AA	P	2.85124e-07
CG3502	dmel_2R:19230927-19235291	AA	P	2.2587e-08
CG16778	dmel_2R:20973302-20986711	AA	P	0.0145563
Hsp83	dmel_3L:3192968-3197631	AA	P	0.0175193
Doc3	dmel_3L:8998295-9000349	AA	P	0.045578
trn	dmel_3L:13107370-13111177	AA	P	0.00146044
ImpL1	dmel_3L:13375864-13377099	AA	P	0.0400215
CG13894	dmel_3L:693082-699144	AA	P	0.0108417
ImpL3	dmel_3L:6252264-6255794	AA	P	0.0164095
Doc2	dmel_3L:9005785-9012346	AA	P	0.000334717
knrl	dmel_3L:20590240-20613759	AA	P	0.0410661
croc	dmel_3L:21467232-21469579	AA	P	2.20131e-05
CG7900	dmel_3R:3919845-3930805	AA	P	0.0011345
CG8147	dmel_3R:5320522-5322445	AA	P	0.035362
Mrp4	dmel_3R:7394971-7404467	AA	P	9.1739e-05
ems	dmel_3R:9727580-9730346	AA	P	2.09376e-06
pxb	dmel_3R:11491904-11516235	AA	P	0.0116742
danr	dmel_3R:20963798-20965625	AA	P	0.0161148
dan	dmel_3R:20995285-21019498	AA	P	0.0410661
tll	dmel_3R:26678036-26680095	AA	P	1.22572e-07
hkb	dmel_3R:170736-172364	AA	P	3.3166e-05
hb	dmel_3R:4517037-4523540	AA	P	0.026405
btd	dmel_X:9588220-9591606	AA	P	4.86741e-09
CG1673	dmel_X:13290925-13295262	AA	P	0.0491476
gt	dmel_X:2321139-2322996	AA	P	0.000922881
oc	dmel_X:8524191-8544714	AA	P	2.26234e-07
nub	dmel_2L:12587870-12646356	AAA	P	0.0323455
noc	dmel_2L:14490861-14494019	AAA	P	3.3166e-05
CG9466	dmel_2L:8772947-8776257	AAA	P	0.00426467
CG9468	dmel_2L:8777660-8781251	AAA	P	0.000269035
tup	dmel_2L:18859499-18881256	AAA	P	0.00203678
Sec61beta	dmel_2R:10506234-10507186	AAA	P	0.00566577
Jhe	dmel_2R:12007310-12010278	AAA	P	0.00063327
rib	dmel_2R:15157582-15168901	AAA	P	0.0246657
Kr	dmel_2R:21071150-21142841	AAA	P	0.00764454
otk	dmel_2R:7888982-7907329	AAA	P	0.000357634
CG8964	dmel_2R:7910650-7912775	AAA	P	0.0101497
CG11208	dmel_2R:16127491-16132904	AAA	P	0.00691646
hbn	dmel_2R:16842168-16848414	AAA	P	3.30132e-07
CG3502	dmel_2R:19230927-19235291	AAA	P	5.10177e-09
CG16778	dmel_2R:20973302-20986711	AAA	P	0.00234291
Hsp83	dmel_3L:3192968-3197631	AAA	P	0.00438557
trn	dmel_3L:13107370-13111177	AAA	P	0.000313451
ImpL1	dmel_3L:13375864-13377099	AAA	P	0.0246657
CG10516	dmel_3L:15961303-15963002	AAA	P	0.0133466
Oatp74D	dmel_3L:17480217-17504793	AAA	P	0.00144405
ImpE2	dmel_3L:3510973-3512681	AAA	P	0.000357634
ImpL3	dmel_3L:6252264-6255794	AAA	P	4.90354e-06
Adgf-A,Msi	dmel_3L:17744830-17757258	AAA	P	0.000719877
knrl	dmel_3L:20590240-20613759	AAA	P	3.30116e-06
CG5656	dmel_3L:21435326-21437919	AAA	P	5.0375e-05
croc	dmel_3L:21467232-21469579	AAA	P	0
opa	dmel_3R:678534-695709	AAA	P	0.00494344
ftz	dmel_3R:2690045-2691950	AAA	P	0.0161148
CG7900	dmel_3R:3919845-3930805	AAA	P	0.000103218
CG12420	dmel_3R:6048419-6050447	AAA	P	0.00578459
Mrp4	dmel_3R:7394971-7404467	AAA	P	0.000198696
ems	dmel_3R:9727580-9730346	AAA	P	0.00516622
pxb	dmel_3R:11491904-11516235	AAA	P	2.71576e-05
CG31343	dmel_3R:17570990-17574725	AAA	P	0.0108402
tll	dmel_3R:26678036-26680095	AAA	P	0.0172097
hkb	dmel_3R:170736-172364	AAA	P	0
wntD	dmel_3R:9117773-9118920	AAA	P	0.000283944
cnc	dmel_3R:18999594-19052430	AAA	P	0.00426467
fkh	dmel_3R:24406804-24410834	AAA	P	0.00296863
fd102C	dmel_4:857609-865132	AAA	P	0.0014286
Yp1	dmel_X:9947884-9949531	AAA	P	0.0257219
CG14204	dmel_X:19477674-19480623	AAA	P	0.00345389
oc	dmel_X:8524191-8544714	AAA	P	2.20131e-05
CG12986	dmel_X:17713187-17713718	AAA	P	0.0333607
slp1	dmel_2L:3825679-3827137	A	PP	0.00144405
salm	dmel_2L:11434310-11445603	A	PP	0.0344659
rib	dmel_2R:15157582-15168901	A	PP	4.87412e-07
Kr	dmel_2R:21071150-21142841	A	PP	0.000127195
CG3502	dmel_2R:19230927-19235291	A	PP	0.0394449
byn	dmel_3L:11920792-11931972	A	PP	0.0233904
CG13894	dmel_3L:693082-699144	A	PP	0.00235545
kni	dmel_3L:20685429-20688478	A	PP	0.00383797
tll	dmel_3R:26678036-26680095	A	PP	1.58889e-05
hkb	dmel_3R:170736-172364	A	PP	0.00276065
btd	dmel_X:9588220-9591606	A	PP	0.00261767
slp1	dmel_2L:3825679-3827137	AA	PP	1.90302e-06
nub	dmel_2L:12587870-12646356	AA	PP	0.000922881
cad	dmel_2L:20770735-20783135	AA	PP	0.0104853
prd	dmel_2L:12082996-12085792	AA	PP	0.00504809
veil	dmel_2R:13366628-13371531	AA	PP	0.031659
rib	dmel_2R:15157582-15168901	AA	PP	5.41657e-05
otk	dmel_2R:7888982-7907329	AA	PP	0.0410661
CG8964	dmel_2R:7910650-7912775	AA	PP	0.0152797
CG11208	dmel_2R:16127491-16132904	AA	PP	0.00296863
hbn	dmel_2R:16842168-16848414	AA	PP	0.00528126
CG3502	dmel_2R:19230927-19235291	AA	PP	2.40014e-09
gk	dmel_3L:18132501-18138518	AA	PP	0.0428381
CG13894	dmel_3L:693082-699144	AA	PP	0.000313451
knrl	dmel_3L:20590240-20613759	AA	PP	0.0356008
CG7900	dmel_3R:3919845-3930805	AA	PP	0.0378525
Mrp4	dmel_3R:7394971-7404467	AA	PP	0.000462472
ems	dmel_3R:9727580-9730346	AA	PP	0.00426467
danr	dmel_3R:20963798-20965625	AA	PP	0.00756795
btd	dmel_X:9588220-9591606	AA	PP	9.84291e-06
oc	dmel_X:8524191-8544714	AA	PP	2.71576e-05
nub	dmel_2L:12587870-12646356	AAA	PP	0.0311629
noc	dmel_2L:14490861-14494019	AAA	PP	0.00796271
CG9468	dmel_2L:8777660-8781251	AAA	PP	0.0211577
Jhe	dmel_2R:12007310-12010278	AAA	PP	0.0263477
otk	dmel_2R:7888982-7907329	AAA	PP	0.00697811
CG11208	dmel_2R:16127491-16132904	AAA	PP	0.00482797
hbn	dmel_2R:16842168-16848414	AAA	PP	0.00276065
CG3502	dmel_2R:19230927-19235291	AAA	PP	6.39618e-10
ImpE2	dmel_3L:3510973-3512681	AAA	PP	0.00325279
path	dmel_3L:9487654-9498428	AAA	PP	0.0272937
Adgf-A,Msi	dmel_3L:17744830-17757258	AAA	PP	2.64444e-05
knrl	dmel_3L:20590240-20613759	AAA	PP	7.92492e-06
CG5656	dmel_3L:21435326-21437919	AAA	PP	0.00497906
croc	dmel_3L:21467232-21469579	AAA	PP	1.57432e-07
CG7900	dmel_3R:3919845-3930805	AAA	PP	0.00494344
Mrp4	dmel_3R:7394971-7404467	AAA	PP	0.000516796
pxb	dmel_3R:11491904-11516235	AAA	PP	0.0198721
hkb	dmel_3R:170736-172364	AAA	PP	0.0236292
fd102C	dmel_4:857609-865132	AAA	PP	0.0428381
gt	dmel_X:2321139-2322996	AAA	PP	0.00368537
oc	dmel_X:8524191-8544714	AAA	PP	0.000568693
rib	dmel_2R:15157582-15168901	P	PP	3.70749e-06
Kr	dmel_2R:21071150-21142841	P	PP	4.23673e-06
byn	dmel_3L:11920792-11931972	P	PP	0.0284838
tll	dmel_3R:26678036-26680095	P	PP	1.72496e-05
hkb	dmel_3R:170736-172364	P	PP	0.000448771
fkh	dmel_3R:24406804-24410834	P	PP	0.000922881
gt	dmel_X:2321139-2322996	P	PP	0.0134507
slp1	dmel_2L:3825679-3827137	A	PPP	0.0216761
prd	dmel_2L:12082996-12085792	A	PPP	0.00691645
rib	dmel_2R:15157582-15168901	A	PPP	2.32625e-06
pgc	dmel_2R:18217230-18220320	A	PPP	3.86502e-06
shu	dmel_2R:19728983-19730802	A	PPP	0.00224412
Hsp27	dmel_3L:9377162-9378382	A	PPP	0.045007
byn	dmel_3L:11920792-11931972	A	PPP	6.57149e-06
CG13894	dmel_3L:693082-699144	A	PPP	0.00525457
CG34252	dmel_3L:18063389-18066482	A	PPP	0.0198721
opa	dmel_3R:678534-695709	A	PPP	0.000160227
danr	dmel_3R:20963798-20965625	A	PPP	0.00606388
dan	dmel_3R:20995285-21019498	A	PPP	0.000719877
tll	dmel_3R:26678036-26680095	A	PPP	6.43641e-11
hkb	dmel_3R:170736-172364	A	PPP	2.3706e-08
fkh	dmel_3R:24406804-24410834	A	PPP	0.0389112
btd	dmel_X:9588220-9591606	A	PPP	0.00248516
disco	dmel_X:16104630-16110779	A	PPP	0.0283741
slp1	dmel_2L:3825679-3827137	AA	PPP	0.000269035
SoxN	dmel_2L:8825624-8829670	AA	PPP	0.0355168
prd	dmel_2L:12082996-12085792	AA	PPP	0.000352592
veil	dmel_2R:13366628-13371531	AA	PPP	0.0100955
rib	dmel_2R:15157582-15168901	AA	PPP	0.00119077
pgc	dmel_2R:18217230-18220320	AA	PPP	0.00149909
otk	dmel_2R:7888982-7907329	AA	PPP	0.0351495
CG8964	dmel_2R:7910650-7912775	AA	PPP	0.0414542
CG11208	dmel_2R:16127491-16132904	AA	PPP	0.023164
hbn	dmel_2R:16842168-16848414	AA	PPP	0.000922881
CG3502	dmel_2R:19230927-19235291	AA	PPP	0.000409994
byn	dmel_3L:11920792-11931972	AA	PPP	0.00734175
CG13894	dmel_3L:693082-699144	AA	PPP	0.000714933
Ilp4	dmel_3L:9792161-9801813	AA	PPP	0.0385933
CG34252	dmel_3L:18063389-18066482	AA	PPP	0.00935976
knrl	dmel_3L:20590240-20613759	AA	PPP	0.0251801
kni	dmel_3L:20685429-20688478	AA	PPP	4.83052e-05
CG7900	dmel_3R:3919845-3930805	AA	PPP	0.0187777
CG8147	dmel_3R:5320522-5322445	AA	PPP	0.017832
Mrp4	dmel_3R:7394971-7404467	AA	PPP	0.000313451
ems	dmel_3R:9727580-9730346	AA	PPP	0.000312633
danr	dmel_3R:20963798-20965625	AA	PPP	0.00016319
dan	dmel_3R:20995285-21019498	AA	PPP	8.45323e-05
fkh	dmel_3R:24406804-24410834	AA	PPP	0.0100955
btd	dmel_X:9588220-9591606	AA	PPP	5.94794e-06
oc	dmel_X:8524191-8544714	AA	PPP	0.000719877
noc	dmel_2L:14490861-14494019	AAA	PPP	0.0198376
CG9468	dmel_2L:8777660-8781251	AAA	PPP	0.00248516
otk	dmel_2R:7888982-7907329	AAA	PPP	0.00661156
CG11208	dmel_2R:16127491-16132904	AAA	PPP	0.0291611
hbn	dmel_2R:16842168-16848414	AAA	PPP	0.000516796
CG3502	dmel_2R:19230927-19235291	AAA	PPP	0.000132073
trn	dmel_3L:13107370-13111177	AAA	PPP	0.0410661
Adgf-A,Msi	dmel_3L:17744830-17757258	AAA	PPP	0.000312633
CG34252	dmel_3L:18063389-18066482	AAA	PPP	0.0216761
knrl	dmel_3L:20590240-20613759	AAA	PPP	1.1334e-05
kni	dmel_3L:20685429-20688478	AAA	PPP	3.58098e-09
CG5656	dmel_3L:21435326-21437919	AAA	PPP	0.00599173
croc	dmel_3L:21467232-21469579	AAA	PPP	3.30116e-06
CG7900	dmel_3R:3919845-3930805	AAA	PPP	0.00248516
CG8147	dmel_3R:5320522-5322445	AAA	PPP	0.0427412
Mrp4	dmel_3R:7394971-7404467	AAA	PPP	0.000313451
pxb	dmel_3R:11491904-11516235	AAA	PPP	0.0280153
danr	dmel_3R:20963798-20965625	AAA	PPP	0.00276065
tll	dmel_3R:26678036-26680095	AAA	PPP	0.00836852
oc	dmel_X:8524191-8544714	AAA	PPP	0.00626877
nub	dmel_2L:12587870-12646356	P	PPP	0.0212684
CG15479	dmel_2L:13233795-13234633	P	PPP	0.0221001
rib	dmel_2R:15157582-15168901	P	PPP	0.000413879
pgc	dmel_2R:18217230-18220320	P	PPP	5.59205e-05
Kr	dmel_2R:21071150-21142841	P	PPP	0.0236292
shu	dmel_2R:19728983-19730802	P	PPP	0.0304666
byn	dmel_3L:11920792-11931972	P	PPP	2.32625e-06
bbg	dmel_3L:14405924-14529376	P	PPP	0.0108417
kni	dmel_3L:20685429-20688478	P	PPP	4.86741e-09
croc	dmel_3L:21467232-21469579	P	PPP	0.0444386
opa	dmel_3R:678534-695709	P	PPP	0.00146044
tll	dmel_3R:26678036-26680095	P	PPP	1.35165e-10
hkb	dmel_3R:170736-172364	P	PPP	1.81721e-09
wntD	dmel_3R:9117773-9118920	P	PPP	0.0014286
fkh	dmel_3R:24406804-24410834	P	PPP	5.80494e-07
CG5010	dmel_X:17043070-17044680	P	PPP	0.0389112
disco	dmel_X:16104630-16110779	P	PPP	0.00356842
CG12986	dmel_X:17713187-17713718	P	PPP	0.0344158
nub	dmel_2L:12587870-12646356	PP	PPP	0.0344158
pgc	dmel_2R:18217230-18220320	PP	PPP	0.0337042
kni	dmel_3L:20685429-20688478	PP	PPP	1.02853e-05
