# Supplementary material for: Sequencing mRNA from Cryo-Sliced Drosophila Embryos to Determine Genome-Wide Spatial Patterns of Gene Expression
Source: PLoS One. 2013 Aug 12;8(8):e71820. doi: 10.1371/journal.pone.0071820 (PMC3741199; doi:10.1371/journal.pone.0071820)
Supplement: Dataset S3 — Listing of all clusters. Clustering was performed with k = 20, on genes filtered for minimum FPKM >10 and Pearson correlation >0.5. Includes clusters in figure 2 and uniform expression clusters. (KGG) [file pone.0071820.s010.kgg]

gene_short_name	GROUP
galectin	0
Uch	0
Eno	0
CG9641	0
CG34394	0
Pi3K21B	0
CG2950	0
Kr-h2	0
CG11329	0
Rca1	0
fu2	0
Rapgap1	0
Aldh	0
Gdi	0
Tom70	0
CG33090	0
Pde11	0
tos	0
CG10641	0
BicD	0
Tif-IA	0
CG2183	0
wun2	0
Gapdh1	0
CG8026	0
Myd88	0
Mat1	0
Pfk	0
CG12384	0
CG7777	0
CG13197	0
Cct5	0
CG8841	0
fdl	0
CG33138	0
CG33156	0
Ctf4	0
krimp	0
Khc	0
Pkn	0
Pepck	0
l(2)03709	0
CG42351	0
Tab2	0
CG9945	0
CG30403	0
CycB	0
Thiolase	0
Tal	0
Sesn	0
eIF2B-delta	0
Tina-1	0
dre4	0
sec63	0
Idh	0
CG5194	0
Hsp26	0
CG3408	0
Argk	0
UGP	0
alphaTub67C	0
Gap1	0
CG5645	0
Mob2	0
CG10616	0
Klc	0
CG11267	0
ste14	0
Atg1	0
flr	0
26-29-p	0
CG7730	0
HipHop	0
CG7632	0
Smc5	0
tub	0
Spargel	0
Rab23	0
Snm1	0
zen2	0
CG2051	0
RpA-70	0
Mcm2	0
CG33722	0
CG8043	0
Tcp-1eta	0
CG16817	0
CG12948	0
fabp	0
tws	0
CG8176	0
Fmr1	0
CG12207	0
CG3509	0
CG6966	0
Surf4	0
CG5916	0
bor	0
Mdh2	0
jvl	0
fray	0
CG17270	0
Ice2	0
Atpalpha	0
jar	0
Osbp	0
vig2	0
CG4743	0
T48	0
CG6178	0
Rb97D	0
Pglym78	0
yemalpha	0
LpR1	0
cindr	0
ttk	0
mus81	0
Vinc	0
cib	0
dhd	0
Apc7	0
CG11284	0
Klp10A	0
CG9941	0
opm	0
pdgy	0
Tcp-1zeta	0
Sep4	0
CG17598	0
slgA	0
CG11885	1
CG14341	1
CG12400	1
CG9662	1
mRpL27	1
CG31917	1
CG8891	1
CG8680	1
His3.3A	1
cl	1
CG13994	1
CG9548	1
CG12560	1
CG8372	1
l(2)k12914	1
Chrac-14	1
eEF1delta	1
CG31717	1
CG5676	1
me31B	1
CG31715	1
cdc2	1
CG5343	1
CHIP	1
l(2)06225	1
CG14915	1
dUTPase	1
CG34163	1
RpL7-like	1
Mt2	1
CG6583	1
CG5446	1
CG9306	1
RpII33	1
l(2)35Be	1
CG17331	1
Nedd8	1
CG15168	1
Nf-YB	1
Taf13	1
RpL30	1
Uhg3	1
Mpp6	1
Pomp	1
l(2)k14505	1
CG3262	1
cta	1
RpL21	1
CG14464	1
CG17883	1
CG10465	1
CG34200	1
CG7845	1
ubl	1
CG1707	1
CG3420	1
Rpb11	1
CG13751	1
l(2)37Ce	1
CG30000	1
CG11784	1
CG15863	1
CG17765	1
RpL31	1
CG12343	1
Prosbeta5	1
CG7712	1
CG34229	1
SmF	1
RpS11	1
CG13319	1
ox	1
CG34439	1
CG12859	1
ave	1
Rpb12	1
CG11808	1
CG8204	1
Prosbeta1	1
CG8446	1
CG30096	1
RpLP2	1
RpS15	1
Prosalpha5	1
robl	1
icln	1
CG30105	1
CG34191	1
CG17680	1
pen-2	1
mRpS28	1
CG5323	1
RpL11	1
Elongin-C	1
CG9350	1
CG42362	1
CG10306	1
Tim10	1
HmgD	1
CG15083	1
RpL23	1
CG30415	1
Nxt1	1
or	1
tsr	1
RpL39	1
CG34214	1
CG34137	1
CG2811	1
Yeti	1
CG41378	1
thoc7	1
msd1	1
msd5	1
CG16753	1
CG32276	1
CG14966	1
CG32267	1
CG14977	1
CG14985	1
CG11586	1
VhaM9.7-c	1
CG15012	1
CG15876	1
CG10635	1
CG6610	1
HP4	1
CG42445	1
Sbp2	1
Nelf-E	1
CG4942	1
CG32038	1
RpS17	1
l(3)01239	1
Sod	1
CG14135	1
pallidin	1
CG5626	1
RpS12	1
CG43184	1
NHP2	1
CG14057	1
CG7630	1
CG7603	1
CG7580	1
Sgf11	1
CG6852	1
CG15881	1
Tom20	1
CG4074	1
VhaM9.7-b	1
Rpb8	1
CG33170	1
CG11137	1
CG32230	1
CG17454	1
RpL10	1
elm	1
SmD2	1
nudC	1
CG14463	1
CG31460	1
pch2	1
Prosbeta3	1
CG14715	1
Aos1	1
Spc25	1
poly	1
CG42375	1
tal-AA	1
CG3321	1
RpS5b	1
mRpS10	1
Rpb7	1
CG14894	1
mRpS33	1
CG17931	1
CG14898	1
CG5220	1
mRpS11	1
Cbp20	1
Prx5	1
Dlc90F	1
CG14286	1
Rpb4	1
mRpL35	1
ATPsyn-Cf6	1
CG10214	1
TfIIA-S	1
LSm3	1
CG5515	1
CG13623	1
CG31126	1
CG5986	1
Rpb10	1
CG7006	1
CG11790	1
CG31111	1
Hus1-like	1
RpL34a	1
CG1458	1
CG15525	1
Sry-alpha	1
RpL32	1
CG11563	1
CG1896	1
Tim17b	1
Alg-2	1
CG13364	1
MED22	1
CG42259	1
CG3587	1
bcn92	1
mRpL14	1
CG10802	1
CG14806	1
CG5941	1
CG7039	1
Kmn1	1
e(y)2	1
Chrac-16	1
Yippee	1
BthD	1
CG11134	1
CG5548	1
cerv	1
CG9172	1
Pros28.1	1
CG3560	1
CG34015	1
CG8675	1
CoVIb	1
Ntf-2	1
mbm	2
CG4164	2
CG11601	2
CG31937	2
CG34174	2
insv	2
aph-1	2
CG3165	2
l(2)s5379	2
CG17612	2
CG14014	2
CG3709	2
CG14005	2
CG11030	2
chic	2
CG3008	2
CG31633	2
smt3	2
CG5181	2
CG4502	2
PrBP	2
alien	2
CG5037	2
CG3838	2
holn1	2
Sps2	2
TfIIB	2
RluA-2	2
CG6201	2
crok	2
CG4788	2
l(2)35Bd	2
wek	2
CG31759	2
squ	2
Tango6	2
l(2)37Cd	2
CG10268	2
RanGap	2
CG15141	2
CG42231	2
CG17486	2
Stlk	2
Gprk1	2
IntS3	2
CG12547	2
CG17490	2
p120ctn	2
d4	2
gus	2
CG17082	2
CG1344	2
Mcm10	2
lt	2
CG11127	2
Eb1	2
CG2064	2
CSN4	2
dpn	2
Pbp49	2
coil	2
CG2063	2
CG33199	2
Syb	2
Caf1-105	2
ix	2
wal	2
tej	2
drk	2
CG10209	2
CG8207	2
CG8314	2
CG7747	2
Nup62	2
Cdk4	2
Sip1	2
CG4802	2
mrj	2
rhi	2
GstE1	2
CG15098	2
Ate1	2
mago	2
Tango11	2
Snp	2
CG42694	2
CG3085	2
CG10904	2
ApepP	2
Upf3	2
Gadd34	2
CG11242	2
CG42360	2
uri	2
Haspin	2
eIF-4B	2
NitFhit	2
CG17129	2
CG12104	2
CG7970	2
CG9754	2
Cdc37	2
CG11583	2
CG8368	2
CG43781	2
CG6673	2
ergic53	2
CG13667	2
GAPsec	2
h	2
CG4911	2
Uch-L3	2
CG3335	2
Nc	2
CG32075	2
CG10907	2
ssp	2
CG4069	2
CG11261	2
CG9238	2
CG12301	2
PDCD-5	2
Aats-tyr	2
Int6	2
CG6885	2
CSN1b	2
CG11577	2
CG9300	2
Rab8	2
CG8004	2
Snap	2
Rbbp5	2
CG14561	2
CG11523	2
alpha-Cat	2
AGO3	2
CG9853	2
Dbp80	2
CG9769	2
Skp2	2
CG31523	2
asl	2
Vha26	2
CG2100	2
agt	2
CG1943	2
CG1091	2
mRpS9	2
Dhod	2
Mst85C	2
CG11980	2
CG9356	2
CG2767	2
CG6254	2
pont	2
CG8478	2
Tctp	2
CG6689	2
CG14683	2
Rlb1	2
JHDM2	2
TfIIFbeta	2
GstD9	2
KLHL18	2
Pros25	2
Su(fu)	2
CG6234	2
CG31517	2
RpII15	2
CycC	2
Caf1	2
Art3	2
CSN5	2
ns1	2
CG17806	2
CG7785	2
CG14290	2
gatA	2
CG7523	2
CG4572	2
CG7009	2
CG4408	2
CG13599	2
AP-1sigma	2
CG33108	2
CG31156	2
cav	2
CG31108	2
CG43320	2
Noa36	2
Slbp	2
ligatin	2
Bub3	2
IntS11	2
CG7824	2
Nlp	2
Fer1HCH	2
krz	2
mod	2
Crk	2
RpS3A	2
CG1970	2
CG2177	2
CG41099	2
Slip1	2
pho	2
Ephrin	2
MED26	2
CG32016	2
CG13369	2
CG7023	2
Zyx	2
skpA	2
GlcAT-I	2
Torsin	2
Hsromega	2
CG42240	2
CG3446	2
Ykt6	2
unc-119	2
e(r)	2
CG12106	2
RpS28b	2
Atg8a	2
CG12659	2
ran	2
tsg	2
Aven	2
CG4004	2
CG15747	2
CG11164	2
Actr13E	2
Paf-AHalpha	2
CG8974	2
CG8931	2
Gpi1	2
crl	2
Sap30	2
CG4880	2
CG8173	2
CG32822	2
CG3609	3
hoip	3
CG6206	3
vir-1	3
Gpb5	3
Pgi	3
CG18336	3
Dh44-R2	3
CG3500	3
gammaSnap	3
CG13713	3
Hsp22	3
CG14111	3
Sin	3
CG33169	3
CG1142	3
MtnA	3
CG14694	3
CG18522	3
CG7988	3
CG18528	3
HLHm5	3
m4	3
ac	3
CG32679	3
CG8097	3
shakB	3
bowl	4
CG31710	4
CG13384	4
noc	4
bwa	4
CG34136	4
CG43266	4
Hey	4
PGRP-SC2	4
CG8964	4
otk	4
CG13321	4
CG3884	4
Mdr49	4
Sec61beta	4
CG10151	4
CG17724	4
seq	4
unc-5	4
Obp56a	4
Efhc1.2	4
CG11208	4
hbn	4
Lapsyn	4
ventrally-expressed-protein-D	4
CG3502	4
CG9863	4
ltl	4
CG32037	4
path	4
trn	4
ImpL1	4
CG10516	4
DNApol-delta	4
CG43085	4
blot	4
ebd2	4
Gasp	4
CG7900	4
puc	4
Mrp4	4
CG10264	4
DNaseII	4
CG16791	4
CG33099	4
msps	4
danr	4
l(1)sc	4
CG3239	4
oc	4
fd19B	4
CG3597	5
CG4896	5
CG7294	5
CG34166	5
tup	5
Cyp6a2	5
Optix	5
Jhe	5
CG34194	5
IM1	5
px	5
Vdup1	5
Myo61F	5
ImpE2	5
ImpL2	5
CG32251	5
Best2	5
ImpL3	5
CG17032	5
CG13022	5
Cpr73D	5
CG11905	5
CG7589	5
qjt	5
Oatp74D	5
Adgf-A	5
kni	5
knrl	5
Cpr78Cc	5
croc	5
CG5656	5
bcd	5
sad	5
Antp	5
pxb	5
CG31343	5
CG17119	5
pnt	5
CG10553	5
CG15534	5
cnc	5
fd102C	5
Spat	5
Yp3	5
CG9512	5
CG9509	5
CG8260	5
CG14204	5
kraken	6
CG11490	6
Pino	6
Kebab	6
CG2991	6
CG3756	6
Gs1	6
CG11454	6
CG5149	6
CG33995	6
CG4619	6
Ripalpha	6
SamDC	6
twe	6
CG10237	6
CG2201	6
CG12567	6
sced	6
CG1620	6
rnh1	6
Cyp4e2	6
CG12744	6
CG7220	6
CG43204	6
CG17574	6
CG9005	6
CG30015	6
ckn	6
adp	6
CG11906	6
CG3520	6
Pof	6
CG40191	6
ClC-b	6
Sk2	6
CG2162	6
CG5568	6
Cdc27	6
aay	6
CG5946	6
MICAL-like	6
eap	6
Z600	6
gdl	6
zetaCOP	6
CG2604	6
Ama	6
pyd3	6
CG8359	6
CG3532	6
CG9925	6
Cys	6
CG7530	6
Sulf1	6
CG3534	6
eIF-1A	6
Naam	6
CG4686	6
CG4973	6
Dph5	6
CG5463	6
CG13630	6
CG5112	6
Vps33B	6
CG5508	6
ATPsyn-gamma	6
PpV	6
Atx-1	6
CG4586	6
CG1354	6
CG11674	6
eIF-2alpha	6
Arp8	6
Aats-his	6
Mer	6
CG32528	6
Dd	6
CG32512	6
net	7
odd	7
CG18269	7
CG5171	7
CG15479	7
Ance-2	7
esg	7
CG5888	7
drl	7
dnt	7
eve	7
pyr	7
cv-2	7
ppa	7
CG43659	7
CG16778	7
Kr	7
Tmhs	7
D	7
W	7
zen	7
ftz	7
CG4702	7
Alh	7
Mlp84B	7
CG8066	7
cp309	7
CG15343	7
Corp	7
sisA	7
os	7
run	7
CG4267	8
GlyP	8
Pgk	8
gho	8
CG3036	8
cup	8
CG4497	8
CG5261	8
CG13397	8
CG7115	8
CG32982	8
CG5694	8
CG5384	8
RnrL	8
CG4972	8
GATAd	8
CG7384	8
piwi	8
Nup154	8
CG5525	8
Pect	8
tam	8
lace	8
grp	8
Jwa	8
CG2608	8
swm	8
CG9436	8
Fs(2)Ket	8
CdGAPr	8
ana2	8
ltd	8
CG12325	8
whd	8
CG18446	8
bbc	8
CG8485	8
Vha36-1	8
CG5002	8
Dcr-2	8
Ote	8
CG30118	8
CG15107	8
rig	8
Xbp1	8
Vrp1	8
Rtf1	8
CG4752	8
GC	8
CG13928	8
CG9186	8
CG32243	8
CG10671	8
eIF5B	8
CG14995	8
msk	8
CdsA	8
APP-BP1	8
JIL-1	8
endos	8
Sap130	8
CG43783	8
Eip71CD	8
mnd	8
CG13800	8
fal	8
Grasp65	8
CG9391	8
CG3680	8
P5CDh1	8
alpha-Est1	8
CG8369	8
CG8147	8
aur	8
CG18347	8
mfas	8
grsm	8
CG2747	8
Csk	8
spn-E	8
Hel89B	8
Cctgamma	8
sds22	8
Pxt	8
CG7985	8
vret	8
bam	8
Mes-4	8
Acph-1	8
dco	8
CG13366	8
SNF1A	8
RhoGAP1A	8
CG2865	8
Parg	8
CG12728	8
CG32756	8
l(1)G0255	8
Mipp2	8
Lst8	8
CG1826	8
Rpt3	8
CG1847	8
wisp	8
CG15743	8
Tis11	8
Jafrac1	8
tth	8
l(1)dd4	8
Ahcy13	8
Aats-arg	8
CG3679	8
CG9917	8
mthl1	8
CG7772	8
CG15047	8
Ssu72	8
Alr	8
Cyp6v1	8
smo	9
CG17078	9
tho2	9
msl-2	9
ed	9
CG9505	9
Acer	9
CG12299	9
Stam	9
Nup160	9
for	9
JhI-21	9
Su(H)	9
Smg5	9
heix	9
CG4455	9
CaBP1	9
stc	9
Oatp30B	9
CG10428	9
CG17322	9
Top2	9
kuz	9
CG8677	9
l(2)gl	9
Ptr	9
Pal1	9
Nipped-B	9
wech	9
fra	9
SMC2	9
dup	9
CG7997	9
CG6370	9
CG5522	9
CG12263	9
cnn	9
fab1	9
shg	9
LBR	9
vir	9
CG3376	9
CG32344	9
Klp61F	9
CG17514	9
HBS1	9
CG9153	9
CG16758	9
CG32479	9
prominin-like	9
Hexo1	9
Gen	9
l(3)psg2	9
CG8602	9
MED24	9
Jarid2	9
CG7839	9
Taf2	9
CG7546	9
sti	9
mop	9
Cep135	9
CG7728	9
scaf6	9
CG3797	9
CG9425	9
Lon	9
Su(z)12	9
CG4825	9
CG5130	9
CG32425	9
Taf4	9
CG7338	9
Aats-ile	9
CG9776	9
eIF3-S10	9
kug	9
Karybeta3	9
aux	9
CG2926	9
CG2519	9
PEK	9
Mi-2	9
CG1965	9
CG42724	9
tex	9
Set1	9
CG2698	9
neur	9
CG6791	9
CG4860	9
CG7987	9
Sra-1	9
Mat89Ba	9
rec	9
mor	9
Patr-1	9
Ino80	9
Fas1	9
Dl	9
CG7044	9
Stat92E	9
Gdh	9
pre-mod(mdg4)-V	9
Dis3	9
CG11771	9
CG5728	9
CG31510	9
XNP	9
CG5789	9
Lerp	9
ALiX	9
Nup358	9
Gp93	9
CG5514	9
Moca-cyp	9
Sap-r	9
Parp	9
Gcn2	9
KP78b	9
Vha100-1	9
mav	9
CG1815	9
ci	9
su(s)	9
CG12773	9
CG14803	9
CG32000	9
CG2938	9
CG4119	9
CG42699	9
CG4068	9
ogre	9
Upf2	9
dalao	9
CG7065	9
plexA	9
CG12121	9
CG42666	9
Aats-lys	9
inaF-D	9
CG1806	9
ZAP3	9
Trf4-1	9
CG2691	9
CG7872	9
Set2	9
Scamp	9
CG6294	9
Ranbp16	9
CG6398	9
CG7536	9
Wnt5	9
fu	9
MKP-4	9
ari-1	9
dome	9
CG14215	9
CG11943	9
CG1518	9
DIP1	9
drm	10
Rab5	10
RpL13	10
Ndae1	10
Hrb27C	10
Jra	10
RnrS	10
CG13322	10
Cam	10
CG12863	10
Uhg5	10
U3-55K	10
uif	10
Su(var)2-HP2	10
Pcl	10
Hsf	10
twi	10
G-salpha60A	10
MED30	10
CG17737	10
dib	10
wit	10
CG1319	10
CG12493	10
CG13711	10
CG10576	10
RhoGEF3	10
RpL18	10
RpL14	10
Hsp67Ba	10
pall	10
SNCF	10
GXIVsPLA2	10
Pka-C3	10
mRpS34	10
Ndfip	10
RpL41	10
Hph	10
Rtnl2	10
CG12420	10
CG12817	10
Unc-115a	10
CG5281	10
CG6808	10
GckIII	10
CG5412	10
Slimp	10
Sap47	10
RpS27	10
CG15535	10
CG2218	10
inx3	10
pros	10
Doa	10
CG4593	10
CG14427	10
Nek2	10
Dip1	10
Dsor1	10
Graf	10
spri	10
Spp	11
ebi	11
capt	11
Atg4	11
Trn-SR	11
alpha4GT1	11
Cwc25	11
Art2	11
CG9866	11
Hel25E	11
Sam-S	11
CG13097	11
Pp2A-29B	11
RpS2	11
Srp54	11
CG5355	11
Bsg25D	11
Nnp-1	11
Aats-thr	11
CG5787	11
l(2)34Fd	11
crp	11
fzy	11
cact	11
Sfmbt	11
Tpr2	11
ncm	11
Catsup	11
Acn	11
nesd	11
Pax	11
CG9328	11
CG9253	11
bur	11
CG9246	11
CG43345	11
Df31	11
Ef2b	11
rtGEF	11
Pngl	11
laccase2	11
koi	11
CG3287	11
Incenp	11
CG11107	11
CG11123	11
coro	11
Rs1	11
Nup50	11
pnut	11
Pmm45A	11
Mys45A	11
CG8801	11
Mad1	11
CG1513	11
Git	11
Map60	11
Drep-2	11
S2P	11
ERp60	11
CG8378	11
Sr-CII	11
CG8569	11
Lac	11
FLASH	11
Tango7	11
phyl	11
Cpsf160	11
row	11
CG4282	11
spin	11
CG9646	11
CG8370	11
GstS1	11
eIF3-S8	11
Spt5	11
Dek	11
betaTub56D	11
Topors	11
CG8929	11
CG9346	11
MFS16	11
GM130	11
Glycogenin	11
CG3732	11
Vps35	11
l(2)k09913	11
CG5554	11
CG3362	11
CG3511	11
Atf-2	11
CG4622	11
mri	11
CG7028	11
CG17249	11
CG12099	11
R	11
CG2107	11
Mfap1	11
pUf68	11
Rcd5	11
CG1311	11
trio	11
Srp54k	11
Bj1	11
RhoGEF4	11
Uba2	11
Cdc6	11
Atg18	11
pix	11
CG8108	11
CG7638	11
Ube3a	11
CG5642	11
CG6418	11
RpS4	11
CG10083	11
Liprin-beta	11
Pdi	11
Pi3K68D	11
Hip1	11
CG7564	11
Nrt	11
bora	11
Pep	11
rept	11
Taf6	11
CG7433	11
CG10565	11
CG7414	11
CG7139	11
Csp	11
ArfGAP3	11
abs	11
Fip1	11
CG14657	11
noi	11
Spec2	11
Hpr1	11
CG1109	11
Xe7	11
TfIIFalpha	11
alphaTub84B	11
CG1234	11
Pak	11
Ada2b	11
tgo	11
Snap24	11
CG9467	11
mtTFB2	11
CG3925	11
CG5359	11
CG6574	11
CG6241	11
CG5214	11
RpL3	11
CG34135	11
CG31211	11
mbo	11
pic	11
HtrA2	11
CG7262	11
f-cup	11
ea	11
CG31301	11
CG6904	11
Hsc70-4	11
Cp190	11
asun	11
Arp5	11
CG7146	11
CstF-64	11
Hs6st	11
CG5316	11
CG17271	11
CG17273	11
r-l	11
Cortactin	11
ND42	11
PSR	11
pit	11
eIF-3p66	11
CG31365	11
CG5902	11
CG13604	11
Apc2	11
CG10365	11
tld	11
CG6695	11
polybromo	11
CG6954	11
CG33096	11
ball	11
pll	11
Brd8	11
Ef1gamma	11
Ice	11
CG12428	11
CG7946	11
CG7568	11
RpL6	11
pasha	11
Fer2LCH	11
hdc	11
CG17829	11
l(1)1Bi	11
inc	11
CG4281	11
crn	11
CG11596	11
CG2924	11
Asator	11
roX1	11
z	11
Cbp80	11
RhoGAP5A	11
CG16721	11
Sas10	11
Spx	11
CG3847	11
Act5C	11
Rpt4	11
CG4542	11
CG4615	11
Marf	11
CG2260	11
CG1636	11
CG11190	11
cm	11
CG2004	11
sn	11
lic	11
Bap60	11
CG11103	11
mRNA-cap	11
CG9213	11
Myb	11
CG9915	11
Nsun2	11
CG6540	11
CG12237	11
CG18809	11
Rab10	11
Pp4-19C	11
Sep1	11
Hlc	11
CG15445	11
su(f)	11
Taf12L	12
CG8965	12
stai	12
CG7191	12
CG6287	12
cenG1A	12
CG5458	12
BicC	12
aret	12
qua	12
gammaTub37C	12
Adh	12
dl	12
del	12
gcl	12
CG12214	12
stil	12
CG33671	12
CG8089	12
CG8180	12
scb	12
Pms2	12
Ext2	12
olf186-M	12
hppy	12
rib	12
Obp56d	12
pgc	12
shu	12
CG17658	12
stet	12
CycJ	12
armi	12
Girdin	12
zpg	12
mtrm	12
Tsp66E	12
Hsp27	12
CG6084	12
byn	12
CG14126	12
Nplp2	12
bbg	12
gnu	12
Prestin	12
CG34254	12
cyc	12
CG17698	12
Mical	12
GstD1	12
Men	12
foxo	12
srp	12
nos	12
glec	12
PyK	12
CG14545	12
spz	12
fkh	12
Tpi	12
tll	12
Ocrl	12
CG14814	12
CG2930	12
CG3011	12
GIIIspla2	12
ovo	12
CG42388	12
Hsp60	12
Dlic	12
disco	12
CG5010	12
Bx	12
out	12
CG43658	12
Ast-C	13
CG42762	13
pdm2	13
nub	13
amos	13
cad	13
CG4688	13
scw	13
veil	13
edl	13
mas	13
comm	13
comm2	13
Cyp312a1	13
gk	13
Crz	13
bxd	13
CG1673	13
CG40486	13
RpLP1	14
RFeSP	14
CG4764	14
AIF	14
p16-ARC	14
CG9883	14
colt	14
NTPase	14
Trip1	14
eIF-3p40	14
cype	14
CG15382	14
x16	14
Su(var)205	14
Rack1	14
Akap200	14
CG4709	14
Pros35	14
RpL7	14
CG5045	14
lft	14
Mdh1	14
Ip259	14
ial	14
YL-1	14
UbcD2	14
CG6712	14
l(2)35Bg	14
TfIIS	14
CoIV	14
CG17912	14
crc	14
CG30499	14
CG17985	14
Pabp2	14
CSN7	14
fs(2)ltoPP43	14
Dmn	14
Prp38	14
Dbp45A	14
Prosalpha7	14
CG12909	14
CG18004	14
CG11777	14
SelD	14
CG10139	14
Arf51F	14
CG8435	14
wcd	14
Ef1beta	14
CG8963	14
Prp19	14
FK506-bp2	14
mus209	14
CG13427	14
DMAP1	14
Sgf29	14
Ppcdc	14
HmgZ	14
RpS24	14
l(2)06496	14
CG13551	14
CG5532	14
CG3776	14
Cypl	14
CG13902	14
metl	14
mRpL46	14
CG1240	14
CG1291	14
CG12079	14
CG1927	14
Scsalpha	14
CG4769	14
CG5537	14
CG32409	14
CG7506	14
ldbr	14
akirin	14
Hsp23	14
RpS9	14
CG11658	14
CG10984	14
Poc1	14
CG10754	14
Prp31	14
CG12713	14
Pros26	14
CG9705	14
CG9666	14
CG6020	14
CSN3	14
Neu2	14
Mkrn1	14
CG7133	14
Clc	14
atms	14
Prosbeta7	14
CG14667	14
CG1115	14
Snr1	14
CG31549	14
CG1307	14
exba	14
Ref1	14
Ada	14
corto	14
RpL34b	14
AP-47	14
CG8149	14
CG9471	14
Rbp1	14
Sodh-2	14
sea	14
Spt3	14
CG8461	14
Set	14
Oscp	14
FK506-bp1	14
MRG15	14
SF2	14
CG14903	14
CG18012	14
CG7993	14
NP15.6	14
ATPsyn-d	14
CG4390	14
Surf6	14
ppan	14
AnnIX	14
CG5802	14
CSN6	14
HP1c	14
Ublcp1	14
CG10219	14
CG10375	14
CG6182	14
Ssadh	14
CG5447	14
CG6066	14
Sce	14
CG12259	14
Mtl	14
CG11877	14
CG2310	14
Obp99a	14
RpS8	14
RpS7	14
CG1542	14
CG12054	14
CG3704	14
sta	14
CG8636	14
mRpL16	14
sqh	14
CG3226	14
RpL7A	14
CG11444	14
HP1b	14
Ost48	14
Bx42	14
His3.3B	14
l(1)G0230	14
Tango4	14
Rbp1-like	14
ben	14
RpL37a	14
CG9240	14
e(y)1	14
CG6179	14
CG7288	14
CG8010	14
RpS10b	14
CG14207	14
pen	14
Hop	15
alpha-Adaptin	15
oaf	15
Plc21C	15
crq	15
CG8668	15
Liprin-alpha	15
CG14931	15
CG6180	15
milt	15
La	15
stmA	15
dap	15
CG34224	15
PR2	15
exu	15
CG42741	15
Rpi	15
CG4585	15
apt	15
Mkp	15
emc	15
CG13921	15
Ca-P60A	15
CG5707	15
Hsp83	15
sty	15
mge	15
CG32250	15
Aats-leu	15
QC	15
CG5021	15
Ir68a	15
chrb	15
tna	15
orb2	15
Lasp	15
Mkp3	15
Nedd4	15
hkb	15
kst	15
mub	15
trus	15
wntD	15
rdx	15
Cyp6d5	15
RhoGAP92B	15
Mvl	15
gish	15
twin	15
SKIP	15
Klp98A	15
exo84	15
aralar1	15
spg	15
CG2126	15
tmod	15
Rala	15
dm	15
Tre1	15
CG11727	15
tomosyn	15
CG32532	15
sd	15
CG2976	16
CG15628	16
Obp44a	16
BEAF-32	16
CG42662	16
Gpo-1	16
mute	16
l(2)08717	16
CG15128	16
CG13895	16
CG34266	16
Ilp4	16
melt	16
Ocho	16
bmm	16
CG34252	16
hb	16
CG5346	16
HLHm7	16
brk	16
CG13000	16
CG8814	17
CG7239	17
CG11050	17
numb	17
CG10166	17
CG10949	17
CG2617	17
Egm	17
Kdm4B	17
mus210	17
CG15084	17
CG11018	17
CG13428	17
CG11200	17
CG13868	17
bl	17
gbb	17
CG8960	17
mu2	17
spo	17
CG7083	17
CG4452	17
Krn	17
gogo	17
CG5059	17
CG12170	17
alphaTub84D	17
CG8132	17
CG14688	17
CG14711	17
ry	17
CG6654	17
CG14317	17
CG5180	17
CG5191	17
CG4449	17
Atg6	17
CG31125	17
asp	17
CG5938	17
CG12877	17
CG1951	17
CG2224	17
bnk	17
CG3625	18
Traf4	18
CG12194	18
toc	18
salm	18
Ance	18
CG10176	18
CG10283	18
Coop	18
Socs44A	18
jing	18
Asap1	18
sca	18
sli	18
MFS15	18
Egfr	18
Letm1	18
CG13919	18
rho	18
ZnT63C	18
CG1146	18
vn	18
CG43163	18
stwl	18
Brd	18
Tom	18
CG42669	18
Notum	18
Mipp1	18
Ac78C	18
opa	18
alpha-Est4aPsi-RA	18
Best1	18
CG34383	18
CG31313	18
sog	18
CG7884	18
CG34422	18
slp1	19
slp2	19
SoxN	19
prd	19
CG13894	19
Doc2	19
CG14110	19
Tollo	19
Sfp78E	19
yellow-e3	19
yellow-e	19
ems	19
CG15696	19
dan	19
gt	19
btd	19
